# Supplementary material for: Cultivation of novel Atribacterota from oil well provides new insight into their diversity, ecology, and evolution in anoxic, carbon-rich environments
Source: Microbiome. 2024 Jul 6;12:123. doi: 10.1186/s40168-024-01836-7 (PMC11227167; doi:10.1186/s40168-024-01836-7)
Supplement: Supplementary file 3 — Additional file 2: Table S1. Genomic information of Atribacterota. Table S2. Relative abundances of phyla in HaoXian oil reservoir and acetate enrichment samples. Table S3. The relative abundance, iRep value and functional annotation of 33 representative species. Table S4. Cellular fatty acid composition of Thermatribacter velox B11T and the unique type strain Atribacter laminatus RT761T in the phylum Atribacterota. Table S5. Brief nomenclature of Atribacterota species. Table S6. List of genes and features presented in Fig. 2 of the main text. Table S7. Differential traits of T. velox B11T and type strain A. laminatus RT761T representing the family Atribacteraceae of phylum Atribacterota. Table S8. Metatranscriptomic analysis of HX-OS, only the genes from the MAG HX-OS.bin.34 were listed. Table S9. Metagenomic and metatranscriptomic sequencing from crude oil-, hexadecane-, eicosane- and triacontane-enriched samples. Table S10. Metatranscriptomic analysis of seven MAGs from crude oil-, hexadecane-, eicosane- and triacontane-enriched samples that are listed in Table S9. [file 40168_2024_1836_MOESM2_ESM.xlsx]

## Sheet: Table S1
Table S1. Genomic information of Atribacterota.
MAGs	Sources	Accession number	GTDB (domain)	GTDB (phylum)	GTDB (calss)	GTDB (order)	GTDB (family)	GTDB (genus)	GTDB (species)	Completenessa	Contaminationa	Genome size (bp)	Scaffolds	Contigs	N50 (scaffolds)	N50 (contigs)	Mean scaffold length (bp)	Mean contig length (bp)	Longest scaffold (bp)	Longest contig (bp)	GC (%)	Coding density	Predicted genes
B11 (HX-AS.bin.3)	Oil reservoir	CP121689	d__Bacteria	p__Atribacterota	c__Atribacteria	o__Atribacterales	f__	g__	s__	98.31	0	2269744	1	1	2269744	2269744	2269744	2269744	2269744	2269744	45.88	91.4	2201
Ca. Atribacteria bacterium Gw SlDig bin 137	Wastewater	GCA_018056825.1	d__Bacteria	p__Atribacterota	c__Atribacteria	o__Atribacterales	f__Caldatribacteriaceae	g__UBA3950	s__UBA3950 sp018056825	83.05	0	1173656	241	242	5205	5205	4869	4849	17083	17083	39.7	90.67	1285
Ca. Atribacteria bacterium UBA3950	Anaerobic digester	GCA_002385475.1	d__Bacteria	p__Atribacterota	c__Atribacteria	o__Atribacterales	f__Caldatribacteriaceae	g__UBA3950	s__UBA3950 sp002385475	93.22	1.69	2088116	147	262	20648	14199	14204	7889	70562	50683	41.68	85.13	2035
Ca. Atribacteria bacterium AS07pgkLD 82	Anaerobic digestion of organic wastes under variable temperature conditions and feedstocks	GCA_012728195.1	d__Bacteria	p__Atribacterota	c__Atribacteria	o__Atribacterales	f__Caldatribacteriaceae	g__UBA3950	s__UBA3950 sp002385475	100	0	2138796	226	226	17091	17091	9463	9463	100333	100333	41.71	86.64	2123
Ca. Atribacteria bacterium Ch31	2.8-km deep subsurface aquifer	GCA_013314795.1	d__Bacteria	p__Atribacterota	c__Atribacteria	o__Atribacterales	f__Caldatribacteriaceae	g__JABUEZ01	s__JABUEZ01 sp013314795	93.42	1.85	2078696	313	313	8201	8201	6641	6641	28407	28407	49.3	92.99	2315
DG02_2.bins.11.Tibet	Hot spring	JBDIWN000000000	d__Bacteria	p__Atribacterota	c__Atribacteria	o__Atribacterales	f__Caldatribacteriaceae	g__JABUEZ01	s__	98.31	1.69	2083812	139	139	21531	21531	14991	14991	66501	66501	48.08	92.62	2187
DG02_1.bins.84.Tibet	Hot spring	JBDIWM000000000	d__Bacteria	p__Atribacterota	c__Atribacteria	o__Atribacterales	f__Caldatribacteriaceae	g__JABUEZ01	s__	100	1.69	2144513	84	92	39851	36799	25529	23309	149632	149632	48.09	92.22	2217
Ca. Caldatribacterium_sp._MAG-105	Shengli oilfield at Shandong province	GCA_014359405.1	d__Bacteria	p__Atribacterota	c__Atribacteria	o__Atribacterales	f__Caldatribacteriaceae	g__Caldatribacterium	s__Caldatribacterium sp014359405	100	0.15	1862438	195	232	14159	11598	9550	8025	41023	41023	54.01	93.39	2061
JZ-1.bins.129.201901	Hot spring	JBDIWL000000000	d__Bacteria	p__Atribacterota	c__Atribacteria	o__Atribacterales	f__Caldatribacteriaceae	g__Caldatribacterium	s__	88.03	0	1478783	261	264	6247	6236	5665	5601	21201	21201	53.08	95.82	1705
DG_2.bins.200.Tibet	Hot spring	JBDIWK000000000	d__Bacteria	p__Atribacterota	c__Atribacteria	o__Atribacterales	f__Caldatribacteriaceae	g__Caldatribacterium	s__	98.31	0	1665933	92	94	31013	31013	18107	17720	123340	123340	49.15	95.31	1753
Ca. Caldatribacterium saccharofermentans SpSt-82	Hot spring	IMG Genome ID: 3300005298	d__Bacteria	p__Atribacterota	c__Atribacteria	o__Atribacterales	f__Caldatribacteriaceae	g__Caldatribacterium	s__Caldatribacterium saccharofermentans	96.61	0	2353197	101	101	50479	50479	23298	23298	199314	199314	55.36	93.53	2399
Ca. Caldatribacterium saccharofermentans SpSt-31	Hot spring	IMG Genome ID: 3300005278	d__Bacteria	p__Atribacterota	c__Atribacteria	o__Atribacterales	f__Caldatribacteriaceae	g__Caldatribacterium	s__Caldatribacterium saccharofermentans	85.44	3.39	1580361	246	246	7663	7641	6424	6416	46337	46299	55.8	92.67	2154
Ca. Caldatribacterium californiense SpSt-747	Hot spring	IMG Genome ID: 3300009503	d__Bacteria	p__Atribacterota	c__Atribacteria	o__Atribacterales	f__Caldatribacteriaceae	g__Caldatribacterium	s__Caldatribacterium californiense_B	96.61	0	1919061	143	143	20081	20081	13420	13420	98176	98176	56.23	94.42	2044
Ca. Caldatribacterium californiense SpSt-716	Hot spring	IMG Genome ID: 3300008019	d__Bacteria	p__Atribacterota	c__Atribacteria	o__Atribacterales	f__Caldatribacteriaceae	g__Caldatribacterium	s__Caldatribacterium californiense_A	89.47	0	1634033	386	386	4925	4925	4233	4233	16634	16634	56.2	94.78	1962
Ca. Caldatribacterium californiense OP9-cSCG	Sediments of hot spring LHC4	GCA_000353875.1	d__Bacteria	p__Atribacterota	c__Atribacteria	o__Atribacterales	f__Caldatribacteriaceae	g__Caldatribacterium	s__Caldatribacterium californiense_A	96.61	0.15	2080526	470	470	15901	15901	4426	4426	78011	78011	55.48	92.48	2488
Ca. Atribacteria bacterium CSSed162cmB 266	Hypersaline soda lake sediment	GCA_007128145.1	d__Bacteria	p__Atribacterota	c__Atribacteria	o__Atribacterales	f__Atribacteraceae	g__SKXZ01	s__SKXZ01 sp007128145	80.85	0.15	1973272	237	237	10647	10647	8326	8326	37836	37836	47.5	89.95	2036
Ca. Atribacteria bacterium CSSed11 91	Hypersaline soda lake sediment	GCA_003561145.1	d__Bacteria	p__Atribacterota	c__Atribacteria	o__Atribacterales	f__Atribacteraceae	g__SKXZ01	s__SKXZ01 sp003561145	87.21	0	1856698	277	277	7609	7609	6702	6702	48023	48023	49.61	90.61	1894
Ca. Atribacteria bacterium AS27yjCOA 181	Anaerobic digestion of organic wastes under variable temperature conditions and feedstocks	GCA_012517485.1	d__Bacteria	p__Atribacterota	c__Atribacteria	o__Atribacterales	f__Atribacteraceae	g__Atribacter	s__Atribacter sp012517485	94.07	4.39	2866919	628	628	5603	5603	4565	4565	36633	36633	37.56	84.6	2969
Ca. Atribacteria bacterium AS27yjCOA 164	Anaerobic digestion of organic wastes under variable temperature conditions and feedstocks	GCA_012517635.1	d__Bacteria	p__Atribacterota	c__Atribacteria	o__Atribacterales	f__Atribacteraceae	g__Atribacter	s__Atribacter sp012517635	93.07	1.69	2590638	488	488	7751	7751	5308	5308	37212	37212	38.3	85.91	2710
Atribacter laminatus RT761	A settling pond that was placed downstream of a commercial gas	GCA_015775515.1	d__Bacteria	p__Atribacterota	c__Atribacteria	o__Atribacterales	f__Atribacteraceae	g__Atribacter	s__Atribacter laminatus	100	0	3101225	1	1	3101225	3101225	3101225	3101225	3101225	3101225	38.69	83.66	2762
Ca. Atribacteria bacterium UBA8910	Hydrocarbon	GCA_003486325.1	d__Bacteria	p__Atribacterota	c__Atribacteria	o__Atribacterales	f__Atribacteraceae	g__Atribacter	s__Atribacter sp003542295	89.91	4.24	2349751	304	394	9556	7935	7729	5951	31584	28535	38.87	86	2425
Ca. Atribacteria bacterium UBA11188	Hydrocarbon	GCA_003542295.1	d__Bacteria	p__Atribacterota	c__Atribacteria	o__Atribacterales	f__Atribacteraceae	g__Atribacter	s__Atribacter sp003542295	88.06	0	2129445	307	401	8564	7094	6936	5295	29817	29527	38.75	85.97	2199
Ca. Atribacteria bacterium AS08sgBPME 53	Anaerobic digestion of organic wastes under variable temperature conditions and feedstocks	GCA_012837485.1	d__Bacteria	p__Atribacterota	c__Atribacteria	o__Atribacterales	f__Atribacteraceae	g__Atribacter	s__Atribacter sp002069605	100	0	2984575	430	430	10679	10679	6940	6940	90018	90018	38.28	84.01	2947
Ca. Atribacteria bacterium ADurb.Bin276	A mixture of municipal and industrial waste activated sludge and municipal sewage	GCA_002069605.1	d__Bacteria	p__Atribacterota	c__Atribacteria	o__Atribacterales	f__Atribacteraceae	g__Atribacter	s__Atribacter sp002069605	100	0	2518330	231	231	18735	18735	10901	10901	123565	123565	38.71	85.42	2383
Ca. Atribacteria bacterium AS21ysBPME 310	Anaerobic digestion of organic wastes under variable temperature conditions and feedstocks	GCA_012520575.1	d__Bacteria	p__Atribacterota	c__JS1	o__SB-45	f__UBA6794	g__JAAYOB01	s__JAAYOB01 sp012520575	100	0	1583929	50	50	79268	79268	31678	31678	132402	132402	37.74	85.4	1466
Maxbin015	Oil reservoir	RAST ID: 6666666.334043	d__Bacteria	p__Atribacterota	c__JS1	o__SB-45	f__UBA6794	g__M30B28	s__	98.31	0	2713239	107	117	106657	106084	25357	23183	325146	325146	34.05	84.9	2647
Ca. Atribacteria bacterium M55B131	5.5 m monimolimnion layer of meromictic lake	GCA_018400375.1	d__Bacteria	p__Atribacterota	c__JS1	o__SB-45	f__UBA6794	g__M30B28	s__M30B28 sp018402425	84.75	0	2010173	464	464	5398	5398	4332	4332	26510	26510	34.84	87.52	2136
Ca. Atribacteria bacterium M50B99	5.0 m chemocline layer of meromictic lake	GCA_018400815.1	d__Bacteria	p__Atribacterota	c__JS1	o__SB-45	f__UBA6794	g__M30B28	s__M30B28 sp018402425	84.07	3.32	2021837	213	213	19936	19936	9492	9492	88545	88545	33.76	84.78	2173
Ca. Atribacteria bacterium Gw SlDig bin 28	Wastewater	GCA_018054125.1	d__Bacteria	p__Atribacterota	c__JS1	o__SB-45	f__UBA6794	g__UBA6794	s__UBA6794 sp018054125	93.22	1.69	1672182	181	193	13142	12409	9238	8658	112560	112560	35.27	82.96	1576
Maxbin017	Oil reservoir	RAST ID: 6666666.334044	d__Bacteria	p__Atribacterota	c__JS1	o__SB-45	f__UBA6794	g__UBA6794	s__UBA6794 sp002452835	96.61	0	2169810	87	112	88423	66371	24940	19357	256751	231573	35.09	82.62	1965
Ca. Atribacteria bacterium R3-B20	Wastewater sludge anaerobic digester phosphite (DPO) enrichment	GCA_018435805.1	d__Bacteria	p__Atribacterota	c__JS1	o__SB-45	f__UBA6794	g__UBA6794	s__UBA6794 sp002452835	98.31	2.54	2698905	813	813	4627	4627	3319	3319	44593	44593	35.34	83.76	2950
HX_OS.bin.34	Oil reservoir	JBDIWJ000000000	d__Bacteria	p__Atribacterota	c__JS1	o__SB-45	f__34-128	g__UBA9904	s__UBA9904 sp003513845	90.6	0	1650513	83	96	28490	27345	20104	17339	90751	90751	33.42	84.5	1543
Ca. Atribacteria bacterium UBA5772	Waste water	GCA_002418655.1	d__Bacteria	p__Atribacterota	c__JS1	o__SB-45	f__34-128	g__UBA4082	s__UBA4082 sp002383355	94.54	4.49	1504156	129	197	17478	12185	11660	7608	58655	40308	37.79	85.2	1449
Ca. Atribacteria bacterium UBA4082	Waste water	GCA_002383355.1	d__Bacteria	p__Atribacterota	c__JS1	o__SB-45	f__34-128	g__UBA4082	s__UBA4082 sp002383355	98.31	4.24	1682140	78	104	35787	32656	21565	16154	124701	120434	37.44	85.24	1609
Ca. Atribacteria bacterium RS-JS1	18 single cells amplified by MDA from marine sediment	GCA_002849045.2	d__Bacteria	p__Atribacterota	c__JS1	o__SB-45	f__34-128	g__34-128	s__34-128 sp002849045	88.14	3.54	2233122	698	698	5234	5234	3199	3199	32879	32877	34.83	83.03	2514
Ca. Atribacteria bacterium UBA9311	Marine sediment	GCA_003527405.1	d__Bacteria	p__Atribacterota	c__JS1	o__SB-45	f__34-128	g__34-128	s__34-128 sp003527405	86.13	3.54	1468635	217	389	7909	5456	6767	3620	49986	31591	34.81	76.27	1407
Maxbin010	Oil reservoir	RAST ID: 6666666.334062	d__Bacteria	p__Atribacterota	c__JS1	o__SB-45	f__34-128	g__34-128	s__34-128 sp003451675	100	0.85	2827563	198	203	29848	29741	14280	13928	161206	161206	34.56	83.37	2711
Ca. Atribacteria bacterium SpSt-1241	Hot spring sediment	GCA_011056645.1	d__Bacteria	p__Atribacterota	c__JS1	o__SB-45	f__34-128	g__34-128	s__34-128 sp011056645	92.54	0	2254528	231	231	14846	14846	9759	9759	74713	74713	35.13	86.93	2132
Ca. Atribacteria bacterium RBG 19FT COMBO 35 14	Rifle background sediment; well D04 at 19ft depth	GCA_001773955.1	d__Bacteria	p__Atribacterota	c__JS1	o__SB-45	f__34-128	g__34-128	s__34-128 sp001773955	93.59	3.85	1954112	113	232	20590	17010	17293	8389	67999	67999	35.36	84.83	1828
Ca. Atribacteria bacterium Bin1 7.2m	Ancient permafrost soil	GCA_014894735.1	d__Bacteria	p__Atribacterota	c__JS1	o__SB-45	f__34-128	g__34-128	s__34-128 sp014894735	89.68	0	1432456	174	276	10805	6638	8232	5154	53058	27908	34.87	83.91	1309
Ca. Atribacteria bacterium Bin1 14.8m	Ancient permafrost soil	GCA_014894435.1	d__Bacteria	p__Atribacterota	c__JS1	o__SB-45	f__34-128	g__34-128	s__34-128 sp014894735	88.75	0	1482708	231	378	9081	4466	6418	3882	31335	31335	35.59	84.7	1346
Ca. Atribacteria bacterium CG 4 10 14 3 um filter 34 13	Groundwater	GCA_002784285.1	d__Bacteria	p__Atribacterota	c__JS1	o__SB-45	f__34-128	g__CG2-30-33-13	s__CG2-30-33-13 sp002782675	84.18	1.69	2031965	395	514	9226	7571	5144	3934	41866	33130	33.71	84.72	2142
Ca. Atribacteria bacterium CG2 30 33 13	Groundwater filtered through a 3.0 um filter	GCA_001873345.1	d__Bacteria	p__Atribacterota	c__JS1	o__SB-45	f__34-128	g__CG2-30-33-13	s__CG2-30-33-13 sp002782675	92.03	0.15	1594034	152	176	13918	13208	10487	9052	42882	42882	33.45	86.02	1567
Ca. Atribacteria bacterium CG 4 8 14 3 um filter 34 18	Groundwater	GCA_002782675.1	d__Bacteria	p__Atribacterota	c__JS1	o__SB-45	f__34-128	g__CG2-30-33-13	s__CG2-30-33-13 sp002782675	89.15	0	1671248	173	189	12703	12148	9660	8834	63381	63381	33.65	86.65	1647
Ca. Atribacteria bacterium CG17 big fil post rev 8 21 14 2 50 34 11	Groundwater	GCA_002781685.1	d__Bacteria	p__Atribacterota	c__JS1	o__SB-45	f__34-128	g__CG2-30-33-13	s__CG2-30-33-13 sp002782675	91.37	0	1690015	153	328	13421	9183	11045	5121	46910	32776	33.57	84.28	1612
Ca. Atribacteria bacterium CG08 land 8 20 14 0 20 33 29	Groundwater	GCA_002779155.1	d__Bacteria	p__Atribacterota	c__JS1	o__SB-45	f__34-128	g__CG2-30-33-13	s__CG2-30-33-13 sp002782675	84.62	2.56	1417056	137	149	12427	11740	10343	9504	57991	57991	33.21	86.31	1367
Ca. Atribacteria bacterium CG 4 9 14 3 um filter 33 16	Groundwater	GCA_002789755.1	d__Bacteria	p__Atribacterota	c__JS1	o__SB-45	f__34-128	g__CG2-30-33-13	s__CG2-30-33-13 sp002782675	89.2	1.28	1612219	209	232	11709	11284	7713	6944	34695	34568	33.48	86.4	1614
Atribacteria bacterium CG 2015-24 33 25	Subsurface aquifer	GCA_009992775.1	d__Bacteria	p__Atribacterota	c__JS1	o__SB-45	f__34-128	g__CG2-30-33-13	s__CG2-30-33-13 sp002782675	91.37	0	1427048	215	224	10614	10550	6637	6368	32999	32999	33.29	86.53	1435
Synergistales bacterium SpSt-1057 (outgroup)	China:Gongxiaoshe hot spring	GCA_011375965.1	d__Bacteria	p__Synergistota	c__DRWO01	o__DRWO01	f__DRWO01	g__DRWO01	s__DRWO01 sp011375965	98.31	0	1565719	156	156	13255	13255	10036	10036	49708	49708	64.4	95.07	1687
Synergistaceae bacterium AS27yjCOA 54 (outgroup)	Anaerobic digestion of organic wastes under variable temperature conditions and feedstocks	GCA_012517195.1	d__Bacteria	p__Synergistota	c__Synergistia	o__Synergistales	f__79-D21	g__79-D21	s__79-D21 sp012517195	93.22	0	1229599	98	98	21120	21120	12546	12546	105250	105250	59.02	93.92	1299
Acetomicrobium flavidum DSM 20664 (outgroup)	Missing	GCA_900129645.1	d__Bacteria	p__Synergistota	c__Synergistia	o__Synergistales	f__Acetomicrobiaceae	g__Acetomicrobium	s__Acetomicrobium flavidum	100	0	2021699	3	3	2015682	2015682	673899	673899	2015682	2015682	48.29	92.19	1945
Acetomicrobium hydrogeniformans ATCC BAA-1850 (outgroup)	Missing	GCA_000160455.2	d__Bacteria	p__Synergistota	c__Synergistia	o__Synergistales	f__Acetomicrobiaceae	g__Acetomicrobium	s__Acetomicrobium hydrogeniformans	100	0	2123925	8	8	2103414	2103414	265490	265490	2103414	2103414	46.53	91.25	2071
Acetomicrobium sp. UBA3949 (outgroup)	Anaerobic digester	GCA_002385485.1	d__Bacteria	p__Synergistota	c__Synergistia	o__Synergistales	f__Acetomicrobiaceae	g__Acetomicrobium	s__Acetomicrobium sp002385485	92.88	1	1679644	148	213	18833	15828	11348	7822	62899	62331	46.57	89.46	1721
Acetomicrobium sp. UBA5826 (outgroup)	Bioreactor	GCA_002433005.1	d__Bacteria	p__Synergistota	c__Synergistia	o__Synergistales	f__Acetomicrobiaceae	g__Acetomicrobium	s__Acetomicrobium sp002433005	94.92	0	1982748	27	34	94907	93538	73435	58306	278086	278080	46.2	91.98	1909
Synergistaceae bacterium AS24abBPME 148 (outgroup)	Anaerobic digestion of organic wastes under variable temperature conditions and feedstocks	GCA_012518015.1	d__Bacteria	p__Synergistota	c__Synergistia	o__Synergistales	f__Acetomicrobiaceae	g__Acetomicrobium	s__Acetomicrobium sp012518015	99.15	0	1747660	190	190	13330	13330	9198	9198	77468	77468	44.75	91.57	1801
Acetomicrobium thermoterrenum DSM 13490 (outgroup)	Missing	GCA_900107215.1	d__Bacteria	p__Synergistota	c__Synergistia	o__Synergistales	f__Acetomicrobiaceae	g__Acetomicrobium	s__Acetomicrobium thermoterrenum	100	0	1967584	22	24	163512	150787	89435	81744	300756	300756	46.45	91.49	1914
Aminiphilus circumscriptus DSM 16581 (outgroup)	Missing	GCA_000526375.1	d__Bacteria	p__Synergistota	c__Synergistia	o__Synergistales	f__Aminiphilaceae	g__Aminiphilus	s__Aminiphilus circumscriptus	98.31	3.39	3223212	7	7	1023183	1023183	460458	460458	1358858	1358858	60.41	86.16	2811
Aminivibrio pyruvatiphilus DSM 25964 (outgroup)	Missing	GCA_004366815.1	d__Bacteria	p__Synergistota	c__Synergistia	o__Synergistales	f__Aminobacteriaceae	g__Aminivibrio	s__Aminivibrio pyruvatiphilus	100	0.77	3347494	62	67	132230	124757	53991	49953	403379	403379	59.65	90.74	3018
Synergistaceae bacterium AS22ysBPME 88 (outgroup)	Anaerobic digestion of organic wastes under variable temperature conditions and feedstocks	GCA_012519165.1	d__Bacteria	p__Synergistota	c__Synergistia	o__Synergistales	f__Aminobacteriaceae	g__Aminivibrio	s__Aminivibrio sp012519165	98.31	1.85	2186267	410	410	7008	7008	5332	5332	48029	48029	58.63	92.7	2391
Synergistaceae bacterium AS10tlH2TH 209 (outgroup)	Anaerobic digestion of organic wastes under variable temperature conditions and feedstocks	GCA_012523155.1	d__Bacteria	p__Synergistota	c__Synergistia	o__Synergistales	f__Aminobacteriaceae	g__Aminivibrio	s__Aminivibrio sp012523155	93.22	1.69	2261580	492	492	5780	5780	4596	4596	31620	31620	54.55	91.7	2423
Aminobacterium colombiense DSM 12261 (outgroup)	Anaerobic lagoon of dairy wastewater treatment plant in Colombia	GCA_000025885.1	d__Bacteria	p__Synergistota	c__Synergistia	o__Synergistales	f__Aminobacteriaceae	g__Aminobacterium	s__Aminobacterium colombiense	100	0	1980592	1	1	1980592	1980592	1980592	1980592	1980592	1980592	45.31	91.43	1914
Aminobacterium mobile DSM 12262 (outgroup)	Anaerobic sludge from a dairy wastewater treatment plant, Santa Fe de Bogota, Colombia	GCA_000526395.1	d__Bacteria	p__Synergistota	c__Synergistia	o__Synergistales	f__Aminobacteriaceae	g__Aminobacterium	s__Aminobacterium mobile	100	0	2105968	5	5	1378308	1378308	421193	421193	1378308	1378308	43.76	91.74	1969
Aminobacterium sp. UBA5845 (outgroup)	Bioreactor	GCA_002432275.1	d__Bacteria	p__Synergistota	c__Synergistia	o__Synergistales	f__Aminobacteriaceae	g__Aminobacterium	s__Aminobacterium sp002432275	94.92	0	2069981	26	31	126726	126726	79614	66764	255634	255632	41.07	92.9	1959
Fretibacterium sp. OH1220 COT-178 (outgroup)	Dog mouth	GCA_003860125.1	d__Bacteria	p__Synergistota	c__Synergistia	o__Synergistales	f__Aminobacteriaceae	g__CAJPSE01	s__CAJPSE01 sp003860125	100	0	2864106	105	105	80969	80969	27277	27277	188983	188983	62.82	88.82	2582
Synergistaceae bacterium AS18jrsBPVS 12 (outgroup)	Anaerobic digestion of organic wastes under variable temperature conditions and feedstocks	GCA_012521675.1	d__Bacteria	p__Synergistota	c__Synergistia	o__Synergistales	f__Aminobacteriaceae	g__JAAYLU01	s__JAAYLU01 sp012521675	100	1.69	2213318	121	121	31589	31589	18291	18291	98520	98520	60.61	91.62	2100
Fretibacterium sp. AS21ysBPME 7 (outgroup)	Anaerobic digestion of organic wastes under variable temperature conditions and feedstocks	GCA_012520235.1	d__Bacteria	p__Synergistota	c__Synergistia	o__Synergistales	f__Aminobacteriaceae	g__JAAYOR01	s__JAAYOR01 sp012520235	100	0.15	2332656	196	196	17858	17858	11901	11901	42730	42730	57.34	87.38	2141
Dethiosulfovibrio peptidovorans DSM 11002 (outgroup)	Corroding offshore oil well	GCA_000172975.1	d__Bacteria	p__Synergistota	c__Synergistia	o__Synergistales	f__Dethiosulfovibrionaceae	g__Dethiosulfovibrio	s__Dethiosulfovibrio peptidovorans	100	0.62	2576359	3	3	2567436	2567436	858786	858786	2567436	2567436	54.42	92.26	2461
Dethiosulfovibrio peptidovorans DOLJORAL78 54 10 (outgroup)	Swab sample of gingival sulcus (mouth) from 5 year old male Dolphin_J	GCA_002748665.1	d__Bacteria	p__Synergistota	c__Synergistia	o__Synergistales	f__Dethiosulfovibrionaceae	g__Dethiosulfovibrio	s__Dethiosulfovibrio peptidovorans_A	98.31	0	2055652	48	48	96543	96543	42826	42826	272190	272190	53.62	90.15	1952
Dethiosulfovibrio salsuginis USBA 82 (outgroup)	Missing	GCA_900177735.1	d__Bacteria	p__Synergistota	c__Synergistia	o__Synergistales	f__Dethiosulfovibrionaceae	g__Dethiosulfovibrio	s__Dethiosulfovibrio salsuginis	100	0.62	2684322	68	72	66066	66066	39475	37242	331173	331173	53.68	92.07	2565
Jonquetella anthropi DSM 22815 (outgroup)	Human cyst (55 year-old patient)	GCA_000237805.1	d__Bacteria	p__Synergistota	c__Synergistia	o__Synergistales	f__Dethiosulfovibrionaceae	g__Jonquetella	s__Jonquetella anthropi	100	0	1675934	1	4	1675934	501239	1675934	418908	1675934	755586	59.51	89.74	1533
Pyramidobacter piscolens W5455 (outgroup)	Biological product	GCA_000177335.1	d__Bacteria	p__Synergistota	c__Synergistia	o__Synergistales	f__Dethiosulfovibrionaceae	g__Pyramidobacter	s__Pyramidobacter piscolens	100	0	2562014	140	140	37387	37387	18300	18300	125203	125203	59.84	87.41	2401
Pyramidobacter piscolens W0P25.012 (outgroup)	Feces day 0 after weanning	GCA_004558205.1	d__Bacteria	p__Synergistota	c__Synergistia	o__Synergistales	f__Dethiosulfovibrionaceae	g__Pyramidobacter	s__Pyramidobacter piscolens_A	91.53	0	3300405	77	77	65943	65943	42862	42862	236038	236038	57.61	85.35	2834
Pyramidobacter porci SM-530-WT-4B (outgroup)	Feces	GCA_009695745.1	d__Bacteria	p__Synergistota	c__Synergistia	o__Synergistales	f__Dethiosulfovibrionaceae	g__Pyramidobacter	s__Pyramidobacter porci	100	0	2525102	22	22	187546	187546	114777	114777	402228	402228	59.65	87.28	2248
Pyramidobacter sp. C12-8 (outgroup)	Rumen	GCA_002007215.1	d__Bacteria	p__Synergistota	c__Synergistia	o__Synergistales	f__Dethiosulfovibrionaceae	g__Pyramidobacter	s__Pyramidobacter sp002007215	100	0.15	2668344	182	182	76593	76593	14661	14661	155325	155325	60.28	87.11	2416
Aminomonas paucivorans DSM 12260 (outgroup)	Anaerobic lagoon of a dairy wastewater treatment plant	GCA_000165795.1	d__Bacteria	p__Synergistota	c__Synergistia	o__Synergistales	f__Synergistaceae	g__Aminomonas	s__Aminomonas paucivorans	98.31	0	2630170	1	2	2630170	1397711	2630170	1315035	2630170	1397711	67.59	91.51	2430
Cloacibacillus sp. UMGS691 (outgroup)	Human gut	GCA_900544635.1	d__Bacteria	p__Synergistota	c__Synergistia	o__Synergistales	f__Synergistaceae	g__Caccocola	s__Caccocola faecigallinarum	91.53	0	2032060	325	325	7761	7761	6252	6252	26962	26962	60.75	89.39	2112
Cloacibacillus sp. An23 (outgroup)	Caecum	GCA_002159945.1	d__Bacteria	p__Synergistota	c__Synergistia	o__Synergistales	f__Synergistaceae	g__Caccocola	s__Caccocola sp002159945	100	0.85	2895526	31	31	213006	213006	93404	93404	324971	324971	57.91	88.13	2730
Cloacibacillus evryensis DSM 19522 (outgroup)	Missing	GCA_000585335.1	d__Bacteria	p__Synergistota	c__Synergistia	o__Synergistales	f__Synergistaceae	g__Cloacibacillus	s__Cloacibacillus evryensis	100	0	3488464	1	2	3488464	2195182	3488464	1744181	3488464	2195182	55.95	87.65	3096
Cloacibacillus porcorum CL-84 (outgroup)	Pig cecal mucosa	GCA_001701045.1	d__Bacteria	p__Synergistota	c__Synergistia	o__Synergistales	f__Synergistaceae	g__Cloacibacillus	s__Cloacibacillus porcorum	100	0	3585187	1	1	3585187	3585186	3585187	3585186	3585187	3585186	54.84	87.04	3157
Synergistaceae bacterium AS07pgkLD 87 (outgroup)	Anaerobic digestion of organic wastes under variable temperature conditions and feedstocks	GCA_012728165.1	d__Bacteria	p__Synergistota	c__Synergistia	o__Synergistales	f__Synergistaceae	g__JAAYFL01	s__JAAYFL01 sp012728165	97.46	1.69	1555049	208	208	14727	14727	7476	7476	98815	98815	38.51	88.4	1603
Synergistaceae bacterium AS07pgkLD 63 (outgroup)	Anaerobic digestion of organic wastes under variable temperature conditions and feedstocks	GCA_012728235.1	d__Bacteria	p__Synergistota	c__Synergistia	o__Synergistales	f__Synergistaceae	g__JAAYFL01	s__JAAYFL01 sp012728235	98	0	1574747	163	163	20672	20672	9661	9661	144626	144626	39.06	89.46	1591
Synergistaceae bacterium UBA1358 (outgroup)	Closed biodigester	GCA_002306075.1	d__Bacteria	p__Synergistota	c__Synergistia	o__Synergistales	f__Synergistaceae	g__Syner-03	s__Syner-03 sp002306075	93.07	0	1522848	78	118	26954	25053	19523	12878	105563	105563	52.35	90.34	1451
Synergistaceae bacterium UBA1037 (outgroup)	Mud	GCA_002316795.1	d__Bacteria	p__Synergistota	c__Synergistia	o__Synergistales	f__Synergistaceae	g__Syner-03	s__Syner-03 sp002316795	98.31	0	1747464	64	138	46175	24824	27304	12539	135316	101717	50.61	88.17	1661
Synergistaceae bacterium UBA6101 (outgroup)	Waste water	GCA_002428495.1	d__Bacteria	p__Synergistota	c__Synergistia	o__Synergistales	f__Synergistaceae	g__Syner-03	s__Syner-03 sp002428495	100	0	2153460	31	33	120058	120058	69466	65252	298831	298825	47.04	88.95	1978
Synergistetes bacterium HGW-Synergistetes-1 (outgroup)	Groundwater	GCA_002839185.1	d__Bacteria	p__Synergistota	c__Synergistia	o__Synergistales	f__Synergistaceae	g__Syner-03	s__Syner-03 sp002839185	100	0	2170904	15	19	188567	188567	144726	114245	404548	404548	46.53	89.13	1995
Synergistaceae bacterium AS09scLD 30 (outgroup)	Anaerobic digestion of organic wastes under variable temperature conditions and feedstocks	GCA_012727545.1	d__Bacteria	p__Synergistota	c__Synergistia	o__Synergistales	f__Synergistaceae	g__Syner-03	s__Syner-03 sp012727545	90.45	0.85	1611797	364	364	5578	5578	4428	4428	42278	42278	47.47	90.23	1749
Synergistaceae bacterium AS07pgkLD 227 (outgroup)	Anaerobic digestion of organic wastes under variable temperature conditions and feedstocks	GCA_012728505.1	d__Bacteria	p__Synergistota	c__Synergistia	o__Synergistales	f__Synergistaceae	g__Syner-03	s__Syner-03 sp012728505	94.3	3.39	1532261	271	271	7945	7945	5654	5654	27491	27491	43.84	89.87	1588
Synergistes jonesii 78-1 (outgroup)	Goat	GCA_000712295.1	d__Bacteria	p__Synergistota	c__Synergistia	o__Synergistales	f__Synergistaceae	g__Synergistes	s__Synergistes jonesii	100	1.69	2741240	60	60	141998	141998	45687	45687	224225	224225	56.33	88.98	2586
Thermanaerovibrio acidaminovorans DSM 6589 (outgroup)	Missing	GCA_000024905.1	d__Bacteria	p__Synergistota	c__Synergistia	o__Synergistales	f__Synergistaceae	g__Thermanaerovibrio	s__Thermanaerovibrio acidaminovorans	98.31	0	1848474	1	1	1848474	1848474	1848474	1848474	1848474	1848474	63.79	92.79	1763
Thermanaerovibrio velox DSM 12556 (outgroup)	Cyanobacterial mat of hot spring; Russia, Kamchatka, Uzon caldera	GCA_000237825.1	d__Bacteria	p__Synergistota	c__Synergistia	o__Synergistales	f__Synergistaceae	g__Thermanaerovibrio	s__Thermanaerovibrio velox	100	0	1880838	1	2	1880838	1700175	1880838	940369	1880838	1700175	58.78	90.79	1808
Synergistales bacterium 54 24 (outgroup)	Oil reservoir sample K3	GCA_001508935.1	d__Bacteria	p__Synergistota	c__Synergistia	o__Synergistales	f__Thermosynergistaceae	g__Thermosynergistes	s__Thermosynergistes sp001508935	94.92	0	1651366	152	152	16571	16571	10864	10864	67299	67299	53.96	92.18	1724
Synergistales bacterium 58 81 (outgroup)	Oil reservoir sample SB2	GCA_001509095.1	d__Bacteria	p__Synergistota	c__Synergistia	o__Synergistales	f__Thermovirgaceae	g__58-81	s__58-81 sp001509095	95.76	0	1333167	148	149	16394	16394	9007	8947	73033	73033	57.32	92.62	1465
Synergistetes bacterium ADurb.Bin155 (outgroup)	Full-scale anaerobic digester operated by the Champaign-Urbana Sanitary District treating a mixture of municipal and industrial waste activated sludge and municipal sewage	GCA_002070395.1	d__Bacteria	p__Synergistota	c__Synergistia	o__Synergistales	f__Thermovirgaceae	g__58-81	s__58-81 sp002070395	100	0	1905413	80	80	72976	72976	23817	23817	148985	148985	60.09	90.86	1846
Thermovirga sp. AS10tlH2TH 186 (outgroup)	Anaerobic digestion of organic wastes under variable temperature conditions and feedstocks	GCA_012523215.1	d__Bacteria	p__Synergistota	c__Synergistia	o__Synergistales	f__Thermovirgaceae	g__58-81	s__58-81 sp012523215	93.22	3.85	1529594	331	331	5623	5623	4621	4621	64480	64480	58.02	91.32	1745
Synergistaceae bacterium AS06rmzACSIP 581 (outgroup)	Anaerobic digestion of organic wastes under variable temperature conditions and feedstocks	GCA_012729145.1	d__Bacteria	p__Synergistota	c__Synergistia	o__Synergistales	f__Thermovirgaceae	g__58-81	s__58-81 sp012729145	100	1.69	1781101	115	115	34191	34191	15487	15487	100005	100005	56.54	91.9	1781
Thermovirga lienii DSM 17291 (outgroup)	Production water from an oil well	GCA_000233775.1	d__Bacteria	p__Synergistota	c__Synergistia	o__Synergistales	f__Thermovirgaceae	g__Thermovirga	s__Thermovirga lienii	100	0	1999646	2	2	1967774	1967774	999823	999823	1967774	1967774	47.06	92.5	1941
Synergistaceae bacterium UBA7926 (outgroup)	Terrestrial	GCA_003446665.1	d__Bacteria	p__Synergistota	c__Synergistia	o__Synergistales	f__Thermovirgaceae	g__UBA1876	s__UBA1876 sp003446665	93.81	0	1519663	158	299	14988	8147	9618	4995	89603	65672	52.4	86.47	1575
Synergistaceae bacterium UBA4066 (outgroup)	Waste water	GCA_002383685.1	d__Bacteria	p__Synergistota	c__Synergistia	o__Synergistales	f__Thermovirgaceae	g__UBA4066	s__UBA4066 sp002383685	98.31	0	1977963	63	75	56127	51896	31396	26360	255403	255401	54.05	90.27	1928
aCompleteness and Contamination were calculated using CheckM.

## Sheet: Table S2
Table S2. Relative abundances of phyla in HaoXian oil reservoir and acetate enrichment samplesa
Phylum	HX-OS (%)	HX-AS (%)
Euryarchaeota	21.7504	36.3891
Bacillota (Firmicutes)	5.25729	27.6048
Thermotogota (Thermotogae)	7.13969	6.34492
Pseudomonadota (Proteobacteria)	10.6476	1.9303
Candidatus Atribacteria	2.2002	0.070817
Candidatus Bipolaricaulota	0.106091	5.44945
Chloroflexota (Chloroflexi)	7.5193	0.761285
Actinomycetota (Actinobacteria)	2.07641	0.697572
Bacteroidota (Bacteroidetes)	2.84138	0.269008
Acidobacteriota (Acidobacteria)	0.320405	0.183771
Thermoproteota (Crenarchaeota)	0.077806	0.165736
Deinococcota (Deinococcus-Thermus)	0.078133	0.159418
Planctomycetota (Planctomycetes)	0.745304	0.126099
Nitrospirota (Nitrospirae)	0.161823	0.105061
Candidatus Bathyarchaeota	0.086742	0.100707
Cyanobacteria	0.261904	0.090089
Spirochaetota (Spirochaetes)	0.395857	0.082538
Synergistota (Synergistetes)	2.65159	0.053054
Others:	35.6821	19.4162
aThe relative abundance was calculated by kaiju software

## Sheet: Table S3
Table S3. The relative abundance, iRep value and functional annotation of 33 representative species.
	Bin_Id	B11_OS.iRep	B11_AS.iRep	B11_OS.ab	B11_AS.ab	GTDB (domain)	GTDB (phylum)	GTDB (calss)	GTDB (order)	GTDB (family)	GTDB (genus)	GTDB (species)	rnfG (K03612)	rnfE (K03613)	rnfD (K03614)	rnfC (K03615)	rnfB (K03616)	rnfA (K03617)	AGXT (K00830)	K13290 (K13290)	serA (K00058)	serC (K00831)	serB (K01079)	thrH (K02203)	psp (K22305)	acsA (K00198)	cdhC, acsB (K14138)	cdhE, acsC (K00197)	cdhD, acsD (K00194)	acsE (K15023)	cdhB (K00195)	mcrA (K00399)	mcrB (K00401)	mcrG (K00402)	mcrC (K03421)	mcrD (K03422)	pta (K13788)	pta (K00625)	K15024 (K15024)	ackA (K00925)	acyP (K01512)	pct (K01026)	aarC, cat1 (K18118)	acdA (K01905)	acdB (K22224)	adhE (K04072)	eutE (K04021)	ALDH (K00128)	aldB (K00138)
Hydrocarbon-enriched environment (OS)	B11_OS.bin.34	1.58497	n/a	2.33272	0	d__Bacteria	p__Atribacterota	c__JS1	o__SB-45	f__34-128	g__UBA9904	s__UBA9904	0	0	0	0	0	0	0	0	1	0	0	0	1	0	0	0	0	0	0	0	0	0	0	0	0	1	0	1	0	0	0	0	1	0	0	0	0
	B11_OS.bin.71	1.46305	n/a	0.721597	0.00792506	d__Bacteria	p__Actinobacteriota	c__Coriobacteriia	o__OPB41	f__UBA2279	g__	s__	1	1	1	1	1	1	0	0	1	0	0	0	0	0	0	0	0	0	0	0	0	0	0	0	0	0	0	0	0	0	0	0	1	0	0	0	0
	B11_OS.bin.29	1.46812	n/a	0.935973	1.46e-06	d__Bacteria	p__Armatimonadota	c__UBA5377	o__UBA5377	f__UBA5352	g__	s__	1	1	1	1	1	1	0	0	2	0	0	0	0	1	0	0	0	0	0	0	0	0	0	0	0	1	0	1	1	1	0	0	0	0	0	0	0
	B11_OS.bin.79	1.44126	n/a	0.171561	0.00245955	d__Bacteria	p__Caldisericota	c__Caldisericia	o__B22-G15	f__B22-G15	g__B22-G15	s__	1	1	1	1	1	1	0	0	0	0	0	0	0	0	0	0	0	0	0	0	0	0	0	0	0	0	0	1	1	0	0	0	0	0	0	0	0
	B11_OS.bin.62	1.55692	n/a	0.638118	0	d__Bacteria	p__Cloacimonadota	c__Cloacimonadia	o__Cloacimonadales	f__Cloacimonadaceae	g__	s__	2	1	1	1	1	1	0	0	1	1	0	0	0	0	0	0	0	0	0	0	0	0	0	0	0	1	0	0	1	0	0	0	0	0	0	0	0
	B11_OS.bin.56	1.62724	n/a	1.04545	8.057e-05	d__Bacteria	p__Chloroflexota	c__Anaerolineae	o__B4-G1	f__SLSP01	g__PWVB01	s__	0	0	0	0	0	0	2	0	1	0	0	0	0	0	0	0	0	0	0	0	0	0	0	0	0	0	0	0	1	0	0	0	2	0	0	0	0
	B11_OS.bin.58	1.30013	n/a	1.49427	3.955e-05	d__Bacteria		c__Anaerolineae	o__B4-G1	f__SLSP01	g__G713	s__	0	0	0	0	0	0	0	0	1	0	0	0	0	0	0	0	0	0	0	0	0	0	0	0	0	0	0	0	1	0	0	0	2	0	0	0	0
	B11_OS.bin.48	1.48208	n/a	0.370698	8.79e-06	d__Bacteria	p__Proteobacteria	c__Alphaproteobacteria	o__Rhodobacterales	f__Rhodobacteraceae	g__Roseovarius	s__Roseovarius	0	0	0	0	0	0	1	0	1	1	1	0	0	0	0	0	0	0	0	0	0	0	0	0	0	0	0	1	0	0	0	0	0	0	0	1	0
	B11_OS.bin.39	1.39357	n/a	1.28105	2.93e-06	d__Bacteria		c__Gammaproteobacteria	o__Pseudomonadales	f__Oleiphilaceae	g__Marinobacter	s__	3	3	3	3	3	3	0	0	1	1	1	1	0	0	0	0	0	0	0	0	0	0	0	0	1	0	0	1	1	0	1	0	0	0	0	2	1
	B11_OS.bin.47	1.38852	n/a	0.968279	0	d__Bacteria		c__Gammaproteobacteria	o__Pseudomonadales	f__Nitrincolaceae	g__Marinobacterium	s__	1	1	1	1	1	1	1	0	1	1	1	1	0	0	0	0	0	0	0	0	0	0	0	0	0	1	0	1	1	0	1	0	0	0	0	0	1
	B11_OS.bin.43	1.8505	n/a	1.5107	0	d__Bacteria	p__Synergistota	c__Synergistia	o__Synergistales	f__Thermovirgaceae	g__UBA1876	s__UBA1876	0	0	0	0	0	0	1	0	1	0	0	0	2	0	0	0	0	0	0	0	0	0	0	0	0	0	0	1	1	0	0	0	0	0	0	0	0
	B11_OS.bin.33	1.42274	n/a	0.390715	0.0211984	d__Bacteria	p__Thermotogota	c__Thermotogae	o__Thermotogales	f__DSM-5069	g__B6-G13	s__	1	1	1	1	1	1	0	1	2	0	0	0	0	0	0	0	0	0	0	0	0	0	0	0	0	0	2	1	1	0	0	0	0	0	0	0	0
	B11_OS.bin.74	2.06895	n/a	1.45773	0	d__Bacteria		c__Thermotogae	o__Petrotogales	f__Kosmotogaceae	g__Mesotoga	s__Mesotoga	1	1	1	0	2	1	0	1	0	0	0	0	1	0	0	0	0	0	0	0	0	0	0	0	0	0	0	1	2	0	0	0	0	0	0	0	0
	B11_OS.bin.36	1.5792	n/a	0.226509	0.0030792	d__Bacteria	p__UBA2233	c__UBA2233	o__UBA2233	f__UBA2233	g__	s__	0	0	0	0	0	0	1	0	1	0	0	0	0	0	0	0	0	0	0	0	0	0	0	0	0	0	0	0	1	0	2	0	0	0	0	2	1
	B11_OS.bin.81	1.49845	n/a	0.911961	1.025e-05	d__Bacteria	p__Verrucomicrobiota	c__Kiritimatiellae	o__RFP12	f__	g__	s__	1	1	1	1	1	1	0	0	1	0	0	0	0	0	0	0	0	0	0	0	0	0	0	0	0	1	0	1	1	0	0	0	0	0	0	0	0
	B11_OS.bin.15	1.84721	n/a	4.14585	0.00023145	d__Archaea	p__Halobacteriota	c__Methanosarcinia	o__Methanotrichales	f__Methanotrichaceae	g__Methanothrix_B	s__Methanothrix_B	0	0	0	0	0	0	0	0	1	0	1	0	0	2	0	1	1	0	1	1	1	1	1	1	0	0	0	0	1	0	0	0	0	0	0	0	0
	B11_OS.bin.21	1.35401	n/a	4.16234	1.46e-06	d__Archaea		c__Methanoliparia	o__Methanoliparales	f__Methanoliparaceae	g__Methanoliparum	s__Methanoliparum	1	1	1	2	1	1	0	0	1	0	1	0	0	0	0	1	1	0	1	2	2	2	2	1	0	0	0	0	0	0	0	3	3	0	0	1	0
	B11_OS.bin.28	n/a	n/a	0.196282	0.0001128	d__Archaea		c__Methanosarcinia	o__Methanotrichales	f__Methanotrichaceae	g__Methanothrix_A	s__	0	0	0	0	0	0	0	0	1	0	1	0	0	1	0	1	1	0	0	0	1	0	1	0	0	0	0	0	1	0	0	0	0	0	0	0	0
	B11_OS.bin.40	1.41388	n/a	0.26099	4.395e-05	d__Archaea	p__Methanobacteriota	c__Methanobacteria	o__Methanobacteriales	f__Methanothermaceae	g__Methanothermus	s__Methanothermus	0	0	0	0	0	0	0	0	1	0	0	0	0	0	0	1	1	0	1	1	2	2	1	2	0	0	0	0	1	0	0	0	1	0	0	0	0
	B11_OS.bin.53	1.70357	n/a	1.222	0.00606904	d__Archaea		c__Methanobacteria	o__Methanobacteriales	f__Methanobacteriaceae	g__UBA117	s__	0	0	0	0	0	0	0	0	1	0	1	0	0	0	0	1	1	0	1	2	2	2	1	2	0	0	0	0	0	0	0	0	0	0	0	0	0
OS & ASa	B11_OS.bin.20	1.42784	3.34196	6.53044	15.4898	d__Archaea		c__Methanobacteria	o__Methanobacteriales	f__Methanothermobacteraceae_A	g__Methanothermobacter_A	s__Methanothermobacter_A	0	0	0	0	0	0	0	0	1	0	1	0	0	0	0	0	0	0	0	1	1	1	1	1	0	0	0	0	0	0	0	0	0	0	0	0	0
Acetate-enriched environment (AS)	B11_AS.bin.2	n/a	1.24631	0.00113973	0.201647	d__Archaea	p__Methanobacteriota_B	c__Thermococci	o__Thermococcales	f__Thermococcaceae	g__Thermococcus_A	s__Thermococcus_A	0	0	0	0	0	0	0	0	2	0	1	0	0	0	0	0	0	0	0	0	0	0	0	0	0	0	0	0	1	0	0	2	2	0	0	0	0
	B11_AS.bin.26	n/a	1.20893	0.00707968	0.351653	d__Archaea	p__Halobacteriota	c__Archaeoglobi	o__JdFR-21	f__JdFR-21	g__JdFR-21	s__JdFR-21	0	0	0	0	0	0	1	0	3	0	0	0	0	1	0	1	1	0	1	0	0	0	0	0	0	0	0	0	1	0	0	0	2	0	0	0	0
	B11 (HX-AS.bin.3)	n/a	2.31901	0.0920136	0.314219	d__Bacteria	p__Atribacterota	c__Atribacteria	o__Atribacterales	f__	g__	s__	1	1	1	1	1	1	0	0	5	0	0	0	0	0	0	0	0	0	0	0	0	0	0	0	0	1	1	2	1	0	0	0	0	0	1	0	0
	B11_AS.bin.22	n/a	1.15931	0.00720591	13.2567	d__Bacteria	p__Bipolaricaulota	c__Bipolaricaulia	o__Bipolaricaulales	f__Bipolaricaulaceae	g__DTER01	s__DTER01	0	0	0	0	0	0	0	0	1	0	1	0	0	0	0	0	0	0	0	0	0	0	0	0	0	0	0	0	1	0	0	0	1	0	0	0	0
	B11_AS.bin.21	n/a	1.34942	0.00462203	11.6244	d__Bacteria	p__Firmicutes_A	c__Thermoanaerobacteria	o__Thermoanaerobacterales	f__Thermoanaerobacteraceae	g__Caldanaerobacter	s__Caldanaerobacter	1	1	1	1	1	1	0	0	1	0	0	0	1	1	0	0	0	0	0	0	0	0	0	0	0	1	0	1	1	0	0	0	0	0	0	0	0
	B11_AS.bin.12	n/a	1.23122	0.00264328	0.333228	d__Bacteria	p__Firmicutes_B	c__Z-2901	o__Carboxydothermales	f__	g__	s__	0	0	0	0	0	0	0	0	1	1	0	0	0	5	1	1	1	1	0	0	0	0	0	0	0	1	0	0	0	0	0	0	0	1	0	0	0
	B11_AS.bin.23	n/a	1.38015	0.00594738	0.0918706	d__Bacteria		c__Moorellia	o__Moorellales	f__	g__	s__	0	0	0	0	0	0	0	0	1	0	0	0	1	1	1	1	1	1	0	0	0	0	0	0	0	0	1	0	0	0	0	0	1	0	0	0	0
	B11_AS.bin.4	n/a	1.34378	0.0100682	0.360703	d__Bacteria		c__Moorellia	o__Moorellales	f__Moorellaceae	g__UBA12545	s__UBA12545	0	0	0	0	0	0	0	0	2	0	0	0	0	1	1	1	1	1	0	0	0	0	0	0	0	0	2	1	1	1	0	0	0	0	0	0	0
	B11_AS.bin.5	n/a	1.15371	0.0139515	26.4203	d__Bacteria		c__Moorellia	o__Thermacetogeniales	f__Thermacetogeniaceae	g__50-218	s__50-218	0	0	0	0	0	0	0	0	1	0	0	0	1	2	1	1	1	1	0	0	0	0	0	0	0	1	1	1	0	0	0	0	0	0	0	0	0
	B11_AS.bin.9	n/a	1.2011	2.97e-05	0.484875	d__Bacteria	p__Firmicutes_E	c__DTU015	o__D8A-2	f__DUSS01	g__DUSS01	s__	0	1	1	1	1	1	1	0	0	0	0	0	1	0	0	0	0	0	0	0	0	0	0	0	0	0	0	0	0	0	0	0	1	0	0	0	0
	B11_AS.bin.14	n/a	1.23849	0.00155181	1.12007	d__Bacteria	p__JACIXR01	c__JACIXR01	o__JACIXR01	f__JACIXR01	g__JACIXR01	s__JACIXR01	0	0	0	0	0	0	0	0	1	0	0	0	0	0	0	0	0	0	0	0	0	0	0	0	0	1	1	2	1	0	0	0	0	0	0	0	0
	B11_AS.bin.27	n/a	1.12691	0.00089842	4.76977	d__Bacteria	p__Thermotogota	c__Thermotogae	o__Thermotogales	f__DSM-5069	g__Pseudothermotoga_A	s__Pseudothermotoga_A	1	1	1	1	1	1	0	1	2	0	0	0	1	0	0	0	0	0	0	0	0	0	0	0	0	0	1	1	1	0	0	0	0	0	0	0	0
aThis MAG present in both OS and AS samples
[truncated: 50 more columns]

## Sheet: Table S4
Table S4. Cellular fatty acid composition of Thermatribacter velox B11T and the unique type strain Atribacter laminatus RT761T in the phylum Atribacterota.
Fatty acid	Strain B11T	A. laminatus DSM 105538T
Saturated fatty acids	74.9	92
C12:0	3.6	/
C14:0	2	/
C15:0	/	51
C16:0	21.3	10
C18:0	16.2	21
C20:0	1.6	/
iso-C15:0	17.6	10
iso-C16:0	0.6	/
iso-C17:0	2.9	/
iso-C20:0	1.9	/
anteiso-C13:0	0.9	/
anteiso-C15:0	3.8	/
anteiso-C16:0	1.3	/
anteiso-C17:0	1.2	/
Unsaturated fatty acids	18.5	2
iso-C17:1 w5c	2.5	/
anteiso-C17:1 w9c	5.1	/
C18:1 w9c	4.4	2
C18:3 w6c	1.2	/
Summed Feature a 3	3.9	/
Summed Feature 8	1.4	/
Others	6.5	6
iso-C13:0 3OH	3.5	6
C16:0 N alcohol	1.7	/
Summed Feature 2	1.3	/
a, Summed features represent groups of two or three fatty acids that could not be separated by GLC with the MIDI system. Summed feature 2 comprised C12:0 aldehyde / unknown composition, Summed feature 3 comprised C16:1 w7c/C16:1 w6c，Summed feature 8 comprised C18:1 w7c /C18:1 w6c.
Values are percentages of fatty acids. Major fatty acids (>5% of total amount) are given in bold. Fatty acids that were detected in trace amounts (<0.5% of the total amount) are not shown.
Data of Atribacter laminatus RT761T were taken from literature (Katayama T et al., 2020).

## Sheet: Table S5
Table S5. Brief nomenclature of Atribacterota species.
MAGs	Class (C)*	Order (O)*	Family (F)*	Genus (G)*	Species (S)*
B11	Atribacteria (C1)	Atribacterales(O1)	Thermatribacteraceae fam. nov. (F1)	Thermatribacter gen. nov. (G1)	Thermatribacter velox sp. nov. (S1)
Ca. Atribacteria bacterium Gw SlDig bin 137			Caldatribacteriaceae (F2)	Sordicultor gen. nov. (G2)	Sordicultor aquaticus sp. nov. (S2)
Ca. Atribacteria bacterium UBA3950					Sordicultor fermentans sp. nov. (S3)
Ca. Atribacteria bacterium AS07pgkLD 82
Ca. Atribacteria bacterium Ch31				Profundicultor gen. nov. (G3)	Profundicultor aquiphilus sp. nov. (S4)
DG02 2.bin.11.Tibet					Profundicultor thermophilus sp. nov. (S5)
DG02 1.bin.84.Tibet
Ca. Caldatribacterium sp. MAG-105				Caldatribacterium (G4)	Caldatribacterium oleiphilum sp. nov. (S6)
JZ-1.bin.129.201901					Caldatribacterium thermophilum sp. nov. (S7)
DG 2.bin.200.Tibet					Caldatribacterium caloriphilum sp. nov. (S8)
Ca. Caldatribacterium saccharofermentans SpSt-82					Caldatribacterium saccharofermentans (S9)
Ca. Caldatribacterium saccharofermentans SpSt-31
Ca. Caldatribacterium californiense SpSt-747					Caldatribacterium caldum sp. nov. (S10)
Ca. Caldatribacterium californiense SpSt-716					Caldatribacterium californiense (S11)
Ca. Caldatribacterium californiense OP9-cSCG
Ca. Atribacteria bacterium CSSed162cmB 266			Atribacteraceae (F3)	Nitricultor gen. nov. (G5)	Nitricultor lacus sp. nov. (S12)
Ca. Atribacteria bacterium CSSed11 91					Nitricultor siberiensis sp. nov. (S13)
Ca. Atribacteria bacterium AS27yjCOA 181				Atribacter (G6)	Atribacter fermentans sp. nov. (S14)
Ca. Atribacteria bacterium AS27yjCOA 164					Atribacter alterifermentans sp. nov. (S15)
Atribacter laminatus RT761					Atribacter laminatus (S16)
Ca. Atribacteria bacterium UBA8910					Atribacter hydrocarboniphilus sp. nov. (S17)
Ca. Atribacteria bacterium UBA11188
Ca. Atribacteria bacterium AS08sgBPME 53					Atribacter allofermentans sp. nov. (S18)
Ca. Atribacteria bacterium ADurb.Bin276
Ca. Atribacteria bacterium AS21ysBPME 310	Phoenicimicrobiia class. nov. (C2)	Pheonicimicrobiales ord. nov. (O2)	Stramentimicrobiaceae fam. nov. (F4)	Stramentimicrobium gen. nov. (G7)	Stramentimicrobium fermentans sp. nov. (S19)
Maxbin015				Oleincola gen. nov. (G8)	Oleincola primus sp. nov. (S20)
Ca. Atribacteria bacterium M55B131					Oleincola secundus sp. nov. (S21)
Ca. Atribacteria bacterium M50B99
Ca. Atribacteria bacterium R3-B20				Oleihabitans gen. nov. (G9)	Oleihabitans oleiphilus sp. nov. (S22)
Ca. Atribacteria bacterium Gw SlDig bin 28
Maxbin017
HX-OS.bin.34			Phoenicimicrobiaceae fam. nov. (F5)	Phoenicimicrobium gen. nov. (G10)	Phoenicimicrobium oleiphilum (S23)
Ca. Atribacteria bacterium UBA5772				Immundihabitans gen. nov. (G11)	Immundihabitans aquiphilus sp. nov. (S24)
Ca. Atribacteria bacterium UBA4082
Ca. Atribacteria bacterium RS-JS1				Sediminicultor gen. nov. (G12)	Sediminicultor secundus sp. nov. (S25)
Ca. Atribacteria bacterium UBA9311					Sediminicultor tertius sp. nov. (S26)
Maxbin010					Sediminicultor primus sp. nov. (S27)
Ca. Atribacteria bacterium SpSt-1241					Sediminicultor quartus sp. nov. (S28)
Ca. Atribacteria bacterium RBG 19FT COMBO 35 14					Sediminicultor quintus sp. nov. (S29)
Ca. Atribacteria bacterium Bin1 7.2m					Sediminicultor sextus sp. nov. (S30)
Ca. Atribacteria bacterium Bin1 14.8m
Ca. Atribacteria bacterium CG 4 10 14 3 um filter 34 13				Infernicultor gen. nov. (G13)	Infernicultor aquiphilus sp. nov. (S31)
Ca. Atribacteria bacterium CG2 30 33 13
Ca. Atribacteria bacterium CG 4 8 14 3 um filter 34 18
Ca. Atribacteria bacterium CG08 land 8 20 14 0 20 33 29
Ca. Atribacteria bacterium CG 4 9 14 3 um filter 33 16
Ca. Atribacteria bacterium CG17 big fil post rev 8 21 14 2 50 34 11
Ca. Atribacteria bacterium CG 2015-24 33 25
*Previously effective publised names are marked in red

## Sheet: Table S6
Table S6. List of genes and featured in Fig. 2 in the main text.
Pathway		No.	Gene	KO	Function	B11	Candidatus_Atribacteria_bacterium_Gw_SlDig_bin_137	Candidatus_Atribacteria_bacterium_UBA3950	Candidatus_Atribacteria_bacterium_AS07pgkLD_82	Candidatus_Atribacteria_bacterium_Ch31	DG02_2.bins.11.Tibet	DG02_1.bins.84.Tibet	Candidatus_Caldatribacterium_sp._MAG-105	JZ-1.bins.129.201901	DG_2.bins.200.Tibet	Candidatus_Caldatribacterium_saccharofermentans_SpSt-82	Candidatus_Caldatribacterium_saccharofermentans_SpSt-31	Candidatus_Caldatribacterium_californiense_SpSt-747	Candidatus_Caldatribacterium_californiense_SpSt-716	Candidatus_Caldatribacterium_californiense_OP9-cSCG	Candidatus_Atribacteria_bacterium_CSSed162cmB_266	Candidatus_Atribacteria_bacterium_CSSed11_91	Candidatus_Atribacteria_bacterium_AS27yjCOA_181	Candidatus_Atribacteria_bacterium_AS27yjCOA_164	Atribacter_laminatus_RT761	Candidatus_Atribacteria_bacterium_UBA8910	Candidatus_Atribacteria_bacterium_UBA11188	Candidatus_Atribacteria_bacterium_AS08sgBPME_53	Candidatus_Atribacteria_bacterium_ADurb.Bin276	Candidatus_Atribacteria_bacterium_AS21ysBPME_310	Maxbin015	Candidatus_Atribacteria_bacterium_M55B131	Candidatus_Atribacteria_bacterium_M50B99	Candidatus_Atribacteria_bacterium_Gw_SlDig_bin_28	Maxbin017	Candidatus_Atribacteria_bacterium_R3-B20	HX-OS.bin.34	Candidatus_Atribacteria_bacterium_UBA5772	Candidatus_Atribacteria_bacterium_UBA4082	Candidatus_Atribacteria_bacterium_RS-JS1	Candidatus_Atribacteria_bacterium_UBA9311	Maxbin010	Candidatus_Atribacteria_bacterium_SpSt-1241	Candidatus_Atribacteria_bacterium_RBG_19FT_COMBO_35_14	Candidatus_Atribacteria_bacterium_Bin1_7.2m	Candidatus_Atribacteria_bacterium_Bin1_14.8m	Candidatus_Atribacteria_bacterium_CG_4_10_14_3_um_filter_34_13	Candidatus_Atribacteria_bacterium_CG2_30_33_13	Candidatus_Atribacteria_bacterium_CG_4_8_14_3_um_filter_34_18
Classes (C)						Atribacteria (C1)																								JS1 (C2)
Orders (O)						Atribacterales(O1)																								SB-45 (O2)
Families (F)						F1	F2														F3									F4							F5
Genera (G)						G1	G2			G3			G4								G5		G6							G7	G8			G9			G10	G11		G12							G13
Species (S)						S1	S2	S3		S4	S5		S6	S7	S8	S9		S10	S11		S12	S13	S14	S15	S16	S17		S18		S19	S20	S21		S22			S23	S24		S25	S26	S27	S28	S29	S30		S31
Glycolysis/Gluconeogenesis		1	pgm	K01835	phosphoglucomutase	0	0	0	0	0	0	0	0	0	0	0	0	0	0	0	0	0	0	0	0	0	0	0	0	2	2	0	0	1	2	1	0	0	0	3	0	1	0	0	0	0	0	0	0
		1	pmm-pgm	K15778	phosphomannomutase / phosphoglucomutase	2	1	2	2	3	2	2	2	3	2	2	1	2	3	2	2	2	2	2	2	1	2	2	2	0	0	0	0	0	0	0	0	0	0	0	0	0	0	0	0	0	0	0	0
		2	yihX	K20866	glucose-1-phosphatase	0	0	0	0	0	0	0	0	0	0	0	0	0	0	0	0	0	0	0	0	0	0	0	0	0	0	0	0	1	1	1	1	0	0	1	0	1	1	1	1	1	1	1	0
		3	glk	K00845	glucokinase	3	0	2	3	2	2	2	2	1	2	1	1	1	1	1	4	2	4	4	2	2	3	2	2	1	1	1	0	1	1	1	0	1	1	1	1	1	1	1	0	0	2	0	0
		4	GPI, pgi	K01810	glucose-6-phosphate isomerase	0	0	0	0	0	0	0	0	0	0	0	0	0	0	0	0	0	1	0	1	0	1	0	0	1	1	1	1	1	0	1	0	0	0	0	0	0	0	0	0	0	0	0	0
		4	pgi1	K06859	glucose-6-phosphate isomerase, archaeal	1	1	0	1	1	1	1	1	1	1	1	1	1	1	1	1	1	1	0	1	1	1	1	1	0	0	0	0	0	0	0	0	0	0	1	0	0	1	1	0	1	0	0	0
		4	tal-pgi	K13810	transaldolase / glucose-6-phosphate isomerase	1	0	1	1	1	1	1	1	1	1	1	1	1	1	1	1	2	0	0	0	0	0	1	1	0	0	0	0	0	0	0	0	0	0	0	0	0	0	0	0	0	0	0	0
		4	pgi-pmi	K15916	glucose/mannose-6-phosphate isomerase	0	0	0	0	1	1	1	1	1	1	1	1	1	1	1	0	0	0	0	0	0	0	0	0	0	0	0	0	0	0	0	1	1	1	1	1	1	1	1	1	1	1	1	1
		5	pfkA, PFK	K00850	6-phosphofructokinase 1	0	0	0	0	0	0	0	0	0	0	0	0	0	0	0	0	0	0	0	0	0	0	0	0	1	1	1	1	0	1	0	0	1	1	2	0	1	1	1	1	0	1	1	1
		5	pfkB	K16370	6-phosphofructokinase 2	0	0	1	1	1	1	1	1	1	0	1	1	1	1	0	1	0	0	0	1	0	0	0	0	0	0	0	0	0	0	0	1	1	1	0	0	1	1	1	1	1	0	0	0
		5	pfk, pfp	K21071	ATP-dependent phosphofructokinase / diphosphate-dependent phosphofructokinase	2	1	2	2	2	2	3	2	2	2	2	2	4	3	2	2	0	3	3	2	3	3	2	2	3	2	2	1	1	3	3	2	2	2	2	0	3	4	3	2	3	2	2	2
		6	FBA, fbaA	K01624	fructose-bisphosphate aldolase, class II	2	1	3	3	5	4	4	3	2	3	3	1	3	2	2	3	3	6	5	5	3	4	6	4	1	3	3	1	1	1	1	1	1	1	1	0	1	2	2	1	1	1	1	1
		6	fbaB	K11645	fructose-bisphosphate aldolase, class I	0	0	0	0	0	0	0	0	0	0	0	0	0	0	0	0	0	0	0	1	0	0	0	0	0	1	2	2	0	0	0	0	0	0	0	0	1	0	0	0	0	0	0	0
		7	TPI, tpiA	K01803	triosephosphate isomerase (TIM)	1	1	1	1	1	1	1	1	1	1	1	1	1	1	0	1	1	2	2	2	1	2	3	2	1	2	1	0	1	1	1	1	1	1	1	1	1	1	1	1	1	1	1	1
		8	GAPDH, gapA	K00134	glyceraldehyde 3-phosphate dehydrogenase	1	1	1	1	1	1	1	1	1	1	1	0	1	1	1	1	1	1	1	1	1	1	1	1	2	1	1	0	3	1	2	1	1	2	1	2	1	1	1	1	1	1	1	1
		8	gap2	K00150	glyceraldehyde-3-phosphate dehydrogenase (NAD(P))	0	0	0	0	0	0	0	0	0	0	0	0	0	0	0	0	0	0	0	0	0	0	0	0	0	0	0	0	0	0	0	0	0	0	1	0	0	0	1	0	0	0	0	0
		8/9	gapor	K11389	glyceraldehyde-3-phosphate dehydrogenase (ferredoxin)	0	0	0	0	0	0	0	0	0	0	0	0	0	0	0	0	0	0	0	0	0	0	0	1	0	0	1	1	0	0	0	0	0	0	0	0	0	0	0	0	0	0	0	0
		9	PGK, pgk	K00927	phosphoglycerate kinase	1	1	1	1	1	1	1	1	1	1	1	1	1	1	1	1	0	2	1	1	1	1	1	1	1	0	1	1	2	1	1	1	1	1	2	1	1	1	2	0	1	1	1	1
		10	PGAM, gpmA	K01834	2,3-bisphosphoglycerate-dependent phosphoglycerate mutase	0	0	0	0	0	0	0	0	0	0	0	0	0	0	0	0	0	1	2	1	2	2	1	1	1	0	0	0	0	0	0	0	0	0	0	0	0	0	0	0	0	0	0	0
		10	apgM	K15635	2,3-bisphosphoglycerate-independent phosphoglycerate mutase	1	1	1	1	1	1	1	1	1	1	1	2	1	1	1	2	1	0	0	0	0	0	0	0	2	1	1	1	1	1	1	2	1	1	1	1	1	1	1	2	1	1	1	1
		11	ENO, eno	K01689	enolase	1	1	2	2	1	1	1	1	1	1	1	1	1	1	1	2	1	1	1	1	1	1	1	1	3	1	2	1	0	1	3	1	1	1	1	1	1	2	1	1	1	1	1	1
		12	ppdK	K01006	pyruvate, orthophosphate dikinase	1	1	1	1	1	1	1	1	1	1	1	1	1	2	1	1	1	1	1	1	1	1	1	1	2	1	2	2	2	2	3	1	4	2	2	3	1	1	1	1	1	1	1	1
		12	PK, pyk	K00873	pyruvate kinase	1	0	0	0	1	1	1	1	2	1	1	1	1	1	2	1	1	1	1	1	1	1	1	1	1	1	1	1	0	0	0	1	1	1	1	1	1	1	1	1	1	1	1	1
TCA cycle		13	E2.3.3.3	K05942	citrate (Re)-synthase	1	0	0	0	1	1	1	0	0	0	0	0	0	0	0	1	2	1	1	1	1	1	1	1	0	1	0	0	0	1	0	1	3	2	0	1	1	0	0	1	1	1	1	1
		14	ACO, acnA	K01681	aconitate hydratase	0	0	0	0	0	0	0	0	0	0	0	0	0	0	0	0	0	0	0	0	0	0	0	0	0	1	0	0	0	1	0	1	2	2	0	1	1	0	0	1	1	1	1	1
		15	IDH3	K00030	isocitrate dehydrogenase (NAD+)	1	0	0	1	1	1	1	1	1	1	1	1	1	1	1	1	1	1	1	1	1	1	1	1	0	1	0	0	0	1	0	1	2	2	0	1	1	0	0	1	1	1	1	1
		16	korA, oorA, oforA	K00174	2-oxoglutarate/2-oxoacid ferredoxin oxidoreductase subunit alpha	2	1	2	2	3	2	2	3	1	2	2	3	2	2	2	2	2	3	2	2	2	2	2	3	3	5	5	3	3	3	4	3	3	2	3	2	2	3	3	2	3	2	2	2
		16	korB, oorB, oforB	K00175	2-oxoglutarate/2-oxoacid ferredoxin oxidoreductase subunit beta	2	1	2	2	2	2	2	2	2	2	2	2	2	2	2	2	0	2	3	2	2	2	2	2	3	5	4	2	3	3	4	2	3	2	3	2	2	3	3	2	2	2	2	2
		16	korD, oorD	K00176	2-oxoglutarate ferredoxin oxidoreductase subunit delta	0	0	0	0	0	0	0	0	0	0	0	0	0	0	0	0	0	0	0	0	0	0	0	0	2	2	1	1	1	1	1	1	0	0	2	1	1	2	1	1	1	1	1	1
		16	korC, oorC	K00177	2-oxoglutarate ferredoxin oxidoreductase subunit gamma	1	1	1	1	1	1	1	1	1	1	1	1	1	1	1	1	0	1	1	1	1	1	1	1	3	4	3	1	2	2	3	2	3	2	4	2	2	3	3	2	2	2	2	2
		17	sucD	K01902	succinyl-CoA synthetase alpha subunit	0	0	0	0	0	0	0	0	0	0	0	0	0	0	0	0	0	0	0	0	1	0	0	0	1	1	0	0	0	0	0	0	0	0	3	0	0	1	2	0	1	1	0	1
		17	sucC	K01903	succinyl-CoA synthetase beta subunit	0	0	0	0	0	0	0	0	0	0	0	0	0	0	0	0	0	0	0	0	1	0	0	0	1	1	0	0	0	0	0	0	0	0	3	0	0	1	2	0	1	1	0	1
		17	aarC, cat1	K18118	succinyl-CoA:acetate CoA-transferase	0	0	0	0	0	0	0	0	0	0	0	0	0	0	0	0	0	0	0	0	0	0	0	0	0	0	0	0	0	0	0	0	1	0	2	0	0	0	0	0	0	0	0	0
		18	sdhA, frdA	K00239	succinate dehydrogenase flavoprotein subunit	0	0	1	1	0	0	0	0	0	0	0	0	0	0	0	0	0	0	0	0	0	0	0	0	0	0	0	0	0	0	0	0	0	0	0	0	0	0	0	0	1	1	0	1
		19	fumA	K01677	fumarate hydratase subunit alpha	1	0	1	1	1	1	1	1	1	1	1	1	1	1	1	1	1	1	1	1	1	1	1	1	1	2	1	1	1	2	1	1	1	1	2	1	0	1	0	0	1	2	1	1
		19	fumB	K01678	fumarate hydratase subunit beta	1	0	1	1	1	1	1	1	1	1	1	1	1	1	1	1	1	1	1	1	1	1	1	1	1	2	1	1	1	2	1	1	2	2	2	1	0	1	0	0	1	2	1	1
		19	E4.2.1.2B, fumC, FH	K01679	fumarate hydratase, class II	0	0	0	0	0	0	0	0	0	0	0	0	0	0	0	0	0	0	0	0	0	0	0	0	0	1	2	1	0	0	0	0	0	0	0	0	2	0	0	0	0	0	0	0
Pyruvate metabolism		21	DLD, lpd, pdhD	K00382	dihydrolipoamide dehydrogenase	1	1	1	1	1	1	1	2	1	1	1	1	1	1	1	1	1	2	1	1	1	1	1	1	0	1	2	1	0	0	0	1	1	1	1	0	1	1	1	0	1	1	1	1
		21	DLAT, aceF, pdhC	K00627	pyruvate dehydrogenase E2 component (dihydrolipoamide acetyltransferase)	1	1	1	1	3	4	2	1	1	1	1	1	1	1	1	1	2	1	1	2	1	1	1	1	2	1	3	0	1	2	2	1	2	1	2	1	4	2	2	1	1	3	1	2
		21	korA, oorA, oforA	K00174	2-oxoglutarate/2-oxoacid ferredoxin oxidoreductase subunit alpha	2	1	2	2	3	2	2	3	1	2	2	3	2	2	2	2	2	3	2	2	2	2	2	3	3	5	5	3	3	3	4	3	3	2	3	2	2	3	3	2	3	2	2	2
		21	korB, oorB, oforB	K00175	2-oxoglutarate/2-oxoacid ferredoxin oxidoreductase subunit beta	2	1	2	2	2	2	2	2	2	2	2	2	2	2	2	2	0	2	3	2	2	2	2	2	3	5	4	2	3	3	4	2	3	2	3	2	2	3	3	2	2	2	2	2
		21	porA	K00169	pyruvate ferredoxin oxidoreductase alpha subunit	1	1	1	1	1	1	1	1	1	1	1	0	1	1	2	1	1	0	0	0	0	0	0	0	0	1	1	1	2	1	1	1	0	0	0	0	0	0	0	0	0	1	0	1
		21	porB	K00170	pyruvate ferredoxin oxidoreductase beta subunit	1	1	1	1	1	1	1	1	1	1	1	0	1	1	1	1	1	0	0	0	0	0	0	0	0	1	1	1	1	1	1	1	0	0	0	0	0	0	0	0	0	1	0	1
		21	porC, porG	K00172	pyruvate ferredoxin oxidoreductase gamma subunit	1	1	1	1	1	1	1	1	0	1	1	1	1	1	1	1	1	0	0	0	0	0	0	0	0	1	1	1	1	1	2	1	0	0	0	0	0	0	0	0	0	1	0	1
		21	porD	K00171	pyruvate ferredoxin oxidoreductase delta subunit	1	1	1	1	1	1	1	1	0	1	1	1	1	1	1	1	1	0	0	0	0	0	0	0	0	1	1	1	1	1	1	1	0	0	0	0	0	0	0	0	0	1	0	1
		21	por, nifJ	K03737	pyruvate-ferredoxin/flavodoxin oxidoreductase	0	0	0	0	0	0	0	0	0	0	0	0	0	0	0	0	0	1	1	1	3	1	2	1	1	1	1	1	0	0	0	0	1	1	1	1	1	1	1	1	1	1	1	1
		21	pflD	K00656	formate C-acetyltransferase	1	0	0	0	1	1	1	0	0	0	0	0	0	0	0	1	1	2	1	1	1	0	0	0	0	0	0	0	0	0	0	0	0	1	0	0	0	0	1	1	1	1	1	1
		22	E2.3.1.8, pta	K00625	phosphate acetyltransferase	1	1	1	1	1	1	1	1	1	1	1	1	1	2	1	1	1	1	1	1	1	2	1	1	1	1	1	1	1	1	1	1	1	1	2	1	1	1	1	1	1	1	1	1
		22	K15024	K15024	putative phosphotransacetylase	1	0	0	0	1	0	0	0	0	0	1	1	1	1	1	0	1	1	0	1	0	1	1	1	0	0	0	0	0	0	0	0	0	0	0	0	1	1	1	0	1	1	1	1
		22	ackA	K00925	acetate kinase	2	1	2	2	2	2	2	2	2	2	2	1	2	2	2	2	1	2	1	2	2	2	1	1	3	2	1	1	2	5	3	1	3	3	2	2	1	2	2	2	1	1	1	1
		22	acyP	K01512	acylphosphatase	1	1	1	1	1	1	1	1	1	1	1	1	1	1	0	1	0	1	1	1	0	1	1	1	1	2	1	1	0	1	1	0	1	1	0	1	0	1	1	1	0	0	0	0
		23	mhpF	K04073	acetaldehyde dehydrogenase	0	0	0	0	0	0	0	0	0	0	0	0	0	0	0	0	0	0	0	1	0	0	0	0	0	0	0	0	0	0	0	0	0	0	0	0	0	0	0	0	0	0	0	0
		23	eutE	K04021	aldehyde dehydrogenase	1	0	0	0	1	0	0	0	1	0	1	0	1	1	1	0	1	1	1	1	0	1	1	1	0	0	0	0	0	0	0	0	0	0	1	1	1	1	1	0	0	1	1	1
		24	adhP	K13953	alcohol dehydrogenase, propanol-preferring	2	1	1	1	2	1	1	3	0	1	1	1	1	1	1	1	0	1	1	0	1	1	0	1	0	0	0	0	2	1	3	1	0	1	0	0	0	1	0	0	0	0	0	0
		24	yiaY	K13954	alcohol dehydrogenase	0	1	1	1	0	0	0	0	0	0	0	0	0	0	0	0	0	1	0	0	0	0	0	0	1	0	1	0	0	0	0	0	0	0	0	0	1	0	0	0	0	0	0	0
		24	E1.1.1.1, adh	K00001	alcohol dehydrogenase	0	0	0	0	0	0	0	0	0	0	0	0	0	0	0	0	0	0	0	0	0	0	0	0	0	0	0	0	0	0	0	0	0	0	0	0	1	0	0	0	0	0	0	0
		25	LDH, ldh	K00016	L-lactate dehydrogenase	0	0	0	0	1	1	1	0	1	0	0	0	0	0	0	1	1	1	1	1	1	1	1	1	0	0	0	0	0	0	0	0	0	0	0	0	0	0	0	0	0	0	0	0
Pentose phosphate pathway		26	hxlB	K08094	6-phospho-3-hexuloisomerase	1	0	1	1	1	1	1	1	0	1	1	1	1	1	1	1	1	2	2	2	1	1	4	1	0	0	0	0	0	0	0	0	0	0	0	0	0	0	0	0	0	0	0	0
		27	hxlA	K08093	3-hexulose-6-phosphate synthase	1	0	1	1	1	1	1	1	1	1	1	1	1	1	1	1	1	1	1	1	1	0	2	1	0	0	0	0	0	0	0	0	0	0	0	0	0	0	0	0	0	0	0	0
		28	tktA, tktB	K00615	transketolase	5	1	1	1	3	3	3	3	2	2	5	5	2	4	9	3	3	2	1	1	1	1	1	1	2	4	9	2	9	5	13	1	4	6	4	0	2	8	5	1	4	4	3	2
		29	E2.2.1.2, talA, talB	K00616	transaldolase	2	1	1	1	2	1	1	2	1	2	2	0	1	2	2	1	1	0	1	1	2	1	1	1	0	0	1	0	0	0	0	0	0	0	0	0	0	1	0	0	0	0	0	0
		29	tal-pgi	K13810	transaldolase / glucose-6-phosphate isomerase	1	0	1	1	1	1	1	1	1	1	1	1	1	1	1	1	2	0	0	0	0	0	1	1	0	0	0	0	0	0	0	0	0	0	0	0	0	0	0	0	0	0	0	0
		30	rpe, RPE	K01783	ribulose-phosphate 3-epimerase	2	1	2	2	3	3	3	3	3	3	3	3	3	3	3	4	4	2	3	3	2	3	3	3	1	1	2	1	1	1	1	1	1	1	0	1	1	1	1	1	1	2	1	1
		31	rpiB	K01808	ribose 5-phosphate isomerase B	4	2	3	3	4	3	3	2	3	2	4	3	3	4	4	1	1	2	3	3	2	3	3	3	2	1	1	1	2	1	2	1	0	1	1	2	2	3	1	0	1	2	2	2
		32	PRPS, prsA	K00948	ribose-phosphate pyrophosphokinase	1	1	1	1	1	1	1	1	0	1	1	3	1	1	0	1	2	1	1	1	1	1	1	1	1	1	1	1	1	1	1	1	1	1	0	1	1	1	1	1	1	1	1	1
		33	rbsK, RBKS	K00852	ribokinase	2	1	2	2	2	2	2	2	1	2	2	2	2	3	2	1	3	3	2	3	0	1	2	2	1	2	2	1	2	2	1	0	0	0	2	0	1	1	2	0	1	1	2	1
		34	deoB	K01839	phosphopentomutase	1	1	1	1	1	1	1	1	2	1	1	1	1	1	1	1	0	1	1	1	1	0	1	1	0	0	0	0	0	0	0	0	0	0	0	0	0	0	0	0	0	0	0	0
		34	pgm	K01835	phosphoglucomutase	0	0	0	0	0	0	0	0	0	0	0	0	0	0	0	0	0	0	0	0	0	0	0	0	2	2	0	0	1	2	1	0	0	0	3	0	1	0	0	0	0	0	0	0
		34	pmm-pgm	K15778	phosphomannomutase / phosphoglucomutase	2	1	2	2	3	2	2	2	3	2	2	1	2	3	2	2	2	2	2	2	1	2	2	2	0	0	0	0	0	0	0	0	0	0	0	0	0	0	0	0	0	0	0	0
Reductive glycine pathway		35	fdhA	K05299	formate dehydrogenase (NADP+) alpha subunit	0	0	0	0	0	0	0	0	0	0	0	0	0	0	0	0	0	0	0	0	0	0	0	0	0	1	2	1	1	1	2	0	1	1	2	0	1	0	1	1	0	2	1	2
		35	fdhB	K15022	formate dehydrogenase (NADP+) beta subunit	0	0	0	0	0	0	0	0	0	0	0	0	0	0	0	0	0	0	0	0	0	0	0	0	0	1	2	1	1	1	2		1	1	2		1		1	1		2	1	2
		36	fhs	K01938	formate--tetrahydrofolate ligase	1	1	1	1	1	1	1	2	1	1	1	1	1	1	2	1	2	1	1	1	1	2	2	1	1	2	2	1	1	2	1	0	1	2	2	2	1	0	1	1	1	1	1	1
		37	folD	K01491	methylenetetrahydrofolate dehydrogenase (NADP+)	1	1	1	1	1	1	1	1	1	1	1	1	1	1	2	0	0	1	1	1	1	1	1	1	1	1	0	1	1	1	2	1	1	1	1	1	1	1	1	1	1	1	1	1
		38	metF, MTHFR	K00297/COG0685	methylenetetrahydrofolate reductase (NADPH)	1	1	1	1	1	1	1	1	1	1	1	1	1	1	0	1	2	0	0	0	1	1	1	1	0	0	0	0	0	0	1	0	0	0	1	0	1	0	0	1	0	1	1	1
			acsA	K00198	carbon-monoxide dehydrogenase catalytic subunit	0	0	0	0	0	0	0	0	0	0	0	0	0	0	0	1	1	0	0	0	0	0	0	0	0	0	0	0	0	0	0	0	0	0	0	0	0	0	0	0	0	0	0	0
			cdhC, acsB	K14138	acetyl-CoA synthase	0	0	0	0	0	0	0	0	0	0	0	0	0	0	0	1	1	0	0	0	0	0	0	0	0	0	0	0	0	0	0	0	0	0	0	0	0	0	0	0	0	0	0	0
			cdhE, acsC	K00197	acetyl-CoA decarbonylase/synthase, CODH/ACS complex subunit gamma	0	0	0	0	0	0	0	0	0	0	0	0	0	0	0	1	1	0	0	0	0	0	0	0	0	0	0	0	0	0	0	0	0	0	0	0	0	0	0	0	0	0	0	0
			cdhD, acsD	K00194	acetyl-CoA decarbonylase/synthase, CODH/ACS complex subunit delta	0	0	0	0	0	0	0	0	0	0	0	0	0	0	0	1	1	0	0	0	0	0	0	0	0	0	0	0	0	0	0	0	0	0	0	0	0	0	0	0	0	0	0	0
			acsE	K15023	5-methyltetrahydrofolate corrinoid/iron sulfur protein methyltransferase	0	0	0	0	0	0	0	0	0	0	0	0	0	0	0	1	1	0	0	0	0	0	0	0	0	0	0	0	0	0	0	0	0	0	0	0	0	0	0	0	0	0	0	0
		39	glyA, SHMT	K00600	glycine hydroxymethyltransferase	1	0	1	1	0	1	1	1	1	1	1	1	1	1	1	1	0	0	1	1	2	2	1	1	1	1	1	0	1	1	1	1	1	1	1	1	1	2	1	1	1	1	0	1
		40	gcvT, AMT	K00605	aminomethyltransferase	1	1	2	3	0	0	0	0	0	0	0	0	0	0	0	1	1	0	0	1	0	0	1	1	1	1	1	1	1	1	2	1	2	2	2	0	1	1	1	1	1	1	1	1
		41	gcvPA	K00282	glycine dehydrogenase subunit 1	0	0	1	1	0	0	0	0	0	0	0	0	0	0	0	0	0	0	0	1	0	0	1	1	1	1	1	0	1	1	2	1	2	2	3	1	1	1	1	1	1	1	1	1
		41	gcvPB	K00283	glycine dehydrogenase subunit 2	0	0	1	1	0	0	0	0	0	0	0	0	0	0	0	0	0	0	0	1	0	0	1	1	1	1	1	0	1	1	1	1	2	2	4	1	1	1	1	1	1	1	1	1
			gcvH, GCSH	K02437	glycine cleavage system H protein	1	1	2	2	1	1	1	1	1	1	1	1	1	1	1	1	1	2	1	2	1	1	2	2	1	1	1	0	1	1	1	1	2	2	1	1	1	1	1	1	2	2	1	1
		42	DLD, lpd, pdhD	K00382	dihydrolipoamide dehydrogenase	1	1	1	1	1	1	1	2	1	1	1	1	1	1	1	1	1	2	1	1	1	1	1	1	0	1	2	1	0	0	0	1	1	1	1	0	1	1	1	0	1	1	1	1
		43	E4.3.1.17, sdaA, sdaB, tdcG	K01752	L-serine dehydratase	0	0	0	0	0	0	0	0	0	0	0	0	0	0	0	0	0	0	0	0	0	0	0	0	0	0	0	0	0	0	0	0	0	0	0	0	0	0	1	0	0	0	0	0
		43	E4.3.1.19, ilvA, tdcB	K01754	threonine dehydratase	0	0	0	0	0	0	0	0	0	0	0	0	0	0	0	0	0	0	0	0	0	0	0	0	1	3	1	0	0	1	1	0	0	0	5	0	0	0	0	1	0	0	0	0
Amino acid metabolism		44	serA, PHGDH	K00058	D-3-phosphoglycerate dehydrogenase / 2-oxoglutarate reductase	5	3	3	4	4	4	4	3	2	4	4	3	4	4	5	5	5	2	3	2	2	2	2	2	1	4	4	1	2	2	3	1	2	2	4	0	5	5	4	2	3	1	1	1
		45	serC, PSAT1	K00831	phosphoserine aminotransferase	0	0	0	0	0	0	0	0	0	0	0	1	0	0	0	0	0	0	0	0	0	0	0	0	0	0	0	0	0	0	0	0	0	0	0	0	0	0	0	0	0	0	0	0
		46	psp	K22305	phosphoserine phosphatase	0	0	0	0	0	0	0	0	0	0	0	0	0	0	0	0	0	0	0	0	0	0	0	0	1	3	1	0	0	1	0	1	1	1	1	1	0	1	1	1	1	1	1	1
			AGXT	K00830	alanine-glyoxylate transaminase / serine-glyoxylate transaminase / serine-pyruvate transaminase	0	0	0	0	0	0	0	0	0	0	0	0	0	0	0	0	0	0	0	1	0	0	0	0	1	1	1	1	1	1	2	0	0	0	0	0	0	0	0	0	0	0	0	0
			K13290	K13290	serine---pyruvate transaminase	0	0	0	0	0	1	1	0	0	0	0	0	0	0	0	1	0	1	0	0	0	0	0	0	0	0	0	0	0	0	0	0	0	0	0	0	0	0	0	0	0	0	0	0
		47	cysE	K00640	serine O-acetyltransferase	1	1	1	1	1	1	1	1	1	1	1	2	1	1	2	0	1	1	1	1	2	1	1	1	0	0	0	1	0	0	0	0	0	0	1	1	3	0	0	0	0	1	0	1
		48	cysK	K01738	cysteine synthase	1	0	1	1	1	1	2	1	0	0	1	0	1	1	0	1	0	1	2	1	1	1	1	1	0	2	1	1	0	1	2	1	2	2	4	0	3	1	1	0	0	3	1	2
		49	purA, ADSS	K01939	adenylosuccinate synthase	1	1	1	1	1	1	1	1	1	1	1	1	1	1	1	1	2	1	1	1	1	1	1	1	1	1	0	1	1	1	1	1	1	1	2	1	1	1	1	1	1	1	1	1
		50	argG, ASS1	K01940	argininosuccinate synthase	1	1	1	1	1	1	1	1	1	1	1	1	1	1	1	1	1	1	1	1	1	1	1	1	0	1	0	1	1	1	2	1	1	1	0	0	1	1	1	0	1	1	1	1
		51	purB, ADSL	K01756	adenylosuccinate lyase	1	0	1	1	0	1	1	1	1	1	1	1	1	1	1	1	0	1	1	1	1	1	1	1	0	1	0	1	1	1	1	1	1	1	1	2	1	1	1	1	1	1	1	1
		52	argH, ASL	K01755	argininosuccinate lyase	1	2	1	1	1	1	1	1	1	1	1	2	1	1	1	1	1	1	1	1	1	0	1	1	0	1	0	1	1	1	2	1	1	1	0	0	1	1	0	0	1	2	1	1
		53	nadB	K00278	L-aspartate oxidase	1	1	1	1	1	1	1	1	0	1	1	1	1	1	1	1	0	2	1	1	1	2	1	1	0	0	0	0	0	0	0	1	1	1	2	1	1	1	1	1	1	2	1	1
		53	aspB	K00812	aspartate aminotransferase	1	1	2	2	2	2	2	2	0	1	2	1	2	2	1	2	2	2	1	1	1	1	1	1	2	1	1	2	1	1	1	1	1	1	0	1	1	2	1	1	1	1	1	1
		54	gudB, rocG	K00260	glutamate dehydrogenase	0	0	0	0	0	0	0	0	0	0	0	0	0	0	0	0	0	0	0	0	0	0	0	0	0	2	0	0	0	1	0	1	0	0	1	1	1	0	0	1	1	1	1	1
		54	GLUD1_2, gdhA	K00261	glutamate dehydrogenase (NAD(P)+)	1	0	1	1	1	1	1	0	0	1	0	0	0	0	0	1	1	7	2	3	3	4	3	3	1	1	2	0	1	1	2	1	2	2	1	1	1	1	1	1	0	1	1	1
		54	gdhA	K00262	glutamate dehydrogenase (NADP+)	0	0	0	0	0	0	0	0	0	0	0	0	0	0	0	0	0	0	0	0	0	0	1	0	0	0	0	0	0	0	0	0	0	0	0	0	0	0	0	0	0	0	0	0
		55	gltD	K00266	glutamate synthase (NADPH/NADH) small chain	1	0	1	1	1	1	1	1	1	1	1	0	1	2	1	1	1	2	2	1	1	1	1	1	1	4	1	1	1	2	1	0	2	2	1	1	3	1	1	1	1	1	1	1
		56	glnA, GLUL	K01915	glutamine synthetase	3	2	0	0	2	2	2	1	2	1	2	2	2	3	2	2	2	2	1	2	2	2	2	1	0	1	1	1	2	1	1	1	3	2	2	0	1	1	1	1	1	1	1	1
		57	lysC	K00928	aspartate kinase	2	2	2	2	2	2	2	2	2	2	2	2	2	3	3	3	1	2	2	2	2	1	2	2	1	2	1	1	2	2	2	2	1	1	3	2	2	2	2	2	2	2	2	1
		58	asd	K00133	aspartate-semialdehyde dehydrogenase	1	0	1	1	1	1	1	1	2	1	1	2	1	1	1	1	1	1	1	1	1	0	1	1	1	0	0	0	1	1	2	1	1	1	1	1	1	1	1	1	1	1	0	0
		59	hom	K00003	homoserine dehydrogenase	1	0	1	1	1	1	1	1	1	1	1	0	1	1	2	1	1	2	1	1	1	1	2	1	0	1	0	0	1	1	1	1	1	1	1	0	1	1	1	1	1	1	1	1
		60	thrB	K00872	homoserine kinase	1	0	1	1	1	1	1	1	1	1	1	1	1	1	2	1	0	1	1	1	1	1	1	1	0	0	0	0	0	0	1	1	1	1	1	0	1	1	1	0	1	1	1	1
		61	thrC	K01733	threonine synthase	1	1	1	1	1	1	2	1	1	1	1	2	1	1	1	1	0	1	1	1	1	1	1	1	2	2	1	2	3	3	5	2	0	1	2	1	2	2	1	2	2	2	2	2
		62	ltaE	K01620	threonine aldolase	2	1	2	2	1	1	1	1	1	1	1	1	1	1	1	2	2	2	2	2	1	2	3	2	2	2	1	1	1	1	1	1	0	0	1	0	0	1	1	1	0	1	1	1
Nicotinate and nicotinamide metabolism		63	nadB	K00278	L-aspartate oxidase	1	1	1	1	1	1	1	1	0	1	1	1	1	1	1	1	0	2	1	1	1	2	1	1	0	0	0	0	0	0	0	1	1	1	2	1	1	1	1	1	1	2	1	1
		64	nadA	K03517	quinolinate synthase	1	0	1	1	1	1	1	1	1	0	1	0	1	1	1	2	0	1	1	1	1	1	1	1	0	0	0	0	0	0	0	2	1	1	2	1	2	1	1	1	0	2	1	1
		65	nadC, QPRT	K00767	nicotinate-nucleotide pyrophosphorylase (carboxylating)	1	1	1	1	1	1	1	1	0	1	1	0	1	2	1	0	0	1	1	1	1	1	1	1	0	0	0	0	0	0	0	1	1	1	1	1	1	1	1	1	1	2	1	1
		66	pncC	K03742	nicotinamide-nucleotide amidase	1	1	1	1	1	1	1	1	1	1	1	1	1	1	1	1	1	2	1	1	1	1	1	1	1	1	1	0	1	1	2	1	1	1	1	1	1	1	1	0	1	1	1	1
		67	nadD	K00969	nicotinate-nucleotide adenylyltransferase	1	0	1	1	1	1	1	1	1	1	1	1	1	1	1	0	1	1	2	1	1	1	1	1	1	1	1	1	1	2	1	1	1	1	1	1	1	1	1	1	1	1	1	1
		68	nadE	K01916	NAD+ synthase	0	0	1	1	1	0	1	1	1	1	1	2	1	1	1	0	0	1	1	1	1	1	1	1	1	2	1	0	1	2	2	2	1	1	2	1	2	2	1	1	0	2	1	2
		68	NADSYN1, QNS1, nadE	K01950	NAD+ synthase (glutamine-hydrolysing)	1	1	0	0	0	0	0	0	1	0	1	1	1	1	1	1	1	1	1	1	1	1	1	1	0	1	1	2	0	0	0	0	0	0	0	0	0	0	0	0	0	0	0	0
		69	ppnK, NADK	K00858	NAD+ kinase	1	1	1	1	1	1	1	1	1	1	1	1	1	1	2	1	1	2	1	1	1	1	1	1	1	1	0	1	1	1	1	1	1	1	1	1	1	1	1	1	1	1	1	1
Fatty acid biosynthesis		70	accC	K01961	acetyl-CoA carboxylase, biotin carboxylase subunit	1	1	1	1	1	1	1	1	1	1	1	2	1	1	1	1	1	1	1	1	1	1	1	1	0	0	0	0	0	0	0	0	0	0	0	0	0	0	0	0	0	0	0	0
		71	fabD, MCAT, MCT1	K00645	[acyl-carrier-protein] S-malonyltransferase	1	1	1	1	1	1	1	2	1	1	1	2	1	1	1	1	1	2	1	1	1	1	1	1	0	1	1	1	2	1	1	1	1	1	1	1	1	1	1	1	1	1	1	1
			fabH	K00648	3-oxoacyl-[acyl-carrier-protein] synthase III	1	1	1	1	1	1	1	1	1	1	1	0	1	1	1	1	1	1	1	1	1	1	1	1	0	1	1	1	1	1	1	1	1	1	4	1	1	1	2	2	2	2	2	2
			fabF, OXSM, CEM1	K09458	3-oxoacyl-[acyl-carrier-protein] synthase II	1	1	1	1	1	1	1	1	1	1	1	1	1	2	1	1	1	1	1	1	1	1	1	1	0	1	1	1	1	1	1	1	1	1	1	1	1	1	1	2	2	1	1	1
			fabG, OAR1	K00059	3-oxoacyl-[acyl-carrier protein] reductase	4	3	5	6	3	3	3	3	2	3	3	2	3	3	3	5	8	6	5	5	3	4	5	5	0	2	2	1	4	4	4	1	2	2	3	1	1	5	5	2	3	2	1	2
			fabZ	K02372	3-hydroxyacyl-[acyl-carrier-protein] dehydratase	1	1	1	1	1	1	1	1	1	1	1	1	1	1	1	1	1	1	1	1	1	1	1	1	0	1	1	1	1	1	2	0	1	1	1	0	1	1	1	0	0	1	1	1
			lpxC-fabZ	K16363	UDP-3-O-[3-hydroxymyristoyl] N-acetylglucosamine deacetylase / 3-hydroxyacyl-[acyl-carrier-protein] dehydratase	0	0	1	0	0	1	1	0	0	0	0	0	0	0	0	0	0	1	0	1	1	1	1	1	0	0	0	0	0	0	0	0	0	0	0	0	0	0	0	0	0	0	0	0
			fabK	K02371	enoyl-[acyl-carrier protein] reductase II	1	1	1	1	1	1	1	1	1	1	1	1	1	1	2	1	1	1	1	1	1	1	1	1	0	1	1	1	1	1	2	0	0	0	0	1	1	1	1	1	1	0	0	0
			ACSL, fadD	K01897	long-chain acyl-CoA synthetase	1	0	0	0	1	0	0	2	1	0	1	1	1	1	0	0	1	2	1	2	2	1	1	1	3	2	1	1	1	1	1	0	0	0	2	2	1	2	1	1	0	1	2	1
Selenocompound metabolism			ygfK	K12527	putative selenate reductase	0	0	0	0	0	0	0	0	0	0	0	0	0	0	0	0	0	0	0	0	0	0	0	0	0	0	0	0	0	0	0	1	0	0	0	1	1	1	1	1	1	1	1	1
		72	trxB, TRR	K00384	thioredoxin reductase (NADPH)	0	0	0	0	0	0	0	0	0	0	0	0	0	0	0	1	0	0	0	0	0	0	0	0	1	1	1	1	0	1	1	1	1	1	0	1	1	1	1	1	1	1	1	1
		73	selD, SEPHS	K01008	selenide, water dikinase	0	0	0	0	0	0	0	0	0	0	0	0	0	0	0	0	0	0	0	0	1	0	0	0	1	1	0	0	0	1	2	1	1	1	1	2	1	1	1	1	1	2	2	1
		74	selA	K01042	L-seryl-tRNA(Ser) seleniumtransferase	0	0	0	0	0	0	0	0	0	0	0	0	0	0	0	0	0	0	0	0	0	0	0	0	3	1	0	0	0	1	1	1	1	1	1	1	2	1	2	1	1	1	1	1
Alkane degradation		75	faeA		fumarate-adding enzymes A	0	0	0	0	0	0	0	0	0	0	0	0	0	0	0	0	0	0	0	0	0	0	0	0	0	1	0	0	0	1	0	1	1	1	0	0	0	0	0	0	0	0	0	0
		75	faeB		fumarate-adding enzymes B	0	0	0	0	0	0	0	0	0	0	0	0	0	0	0	0	0	0	0	0	0	0	0	0	0	1	0	0	0	1	0	1	1	1	0	0	0	0	0	0	0	0	0	0
		75	faeC		fumarate-adding enzymes C	0	0	0	0	0	0	0	0	0	0	0	0	0	0	0	0	0	0	0	0	0	0	0	0	0	1	0	0	0	1	0	1	1	1	0	0	0	0	0	0	0	0	0	0
		75	faeD		fumarate-adding enzymes D	0	0	0	0	0	0	0	0	0	0	0	0	0	0	0	0	0	0	0	0	0	0	0	0	0	1	0	0	0	1	0	1	1	1	0	0	0	0	0	0	0	0	0	0
		75	faeE		fumarate-adding enzymes E	0	0	0	0	0	0	0	0	0	0	0	0	0	0	0	0	0	0	0	0	0	0	0	0	0	1	0	0	0	1	0	1	1	1	0	0	0	0	0	0	0	0	0	0
		75	faeF		fumarate-adding enzymes F	0	0	0	0	0	0	0	0	0	0	0	0	0	0	0	0	0	0	0	0	0	0	0	0	0	1	0	0	0	1	0	1	1	1	0	0	0	0	0	0	0	0	0	0
		75	faeJ		fumarate-adding enzymes J	0	0	0	0	0	0	0	0	0	0	0	0	0	0	0	0	0	0	0	0	0	0	0	0	0	1	0	0	0	1	0	1	1	1	0	0	0	0	0	0	0	0	0	0
		76	mcmLS			0	0	0	0	0	0	0	0	0	0	0	0	0	0	0	0	0	0	0	0	0	0	0	0	0	1	0	0	0	1	0	1	1	1	0	0	0	0	0	0	0	0	0	0
Anaerobic			cooS	K00198	anaerobic carbon-monoxide dehydrogenase catalytic subunit	0	0	0	0	0	0	0	0	0	0	0	0	0	0	0	1	1	0	0	0	0	0	0	0	0	0	0	0	0	0	0	0	0	0	0	0	0	0	0	0	0	0	0	0
			cooF	K00196	anaerobic carbon-monoxide dehydrogenase iron sulfur subunit	1	1	0	0	1	1	1	0	1	0	1	0	1	1	1	1	1	1	1	1	1	0	0	0	0	0	0	0	0	0	0	0	1	0	0	0	0	0	0	0	0	0	0	0
heterodisulfide reductase			hdrA	K03388/COG1148	heterodisulfide reductase subunit A	1	1	1	1	2	1	1	1	1	1	0	1	0	0	0	1	1	1	1	1	3	1	2	1	0	0	0	0	0	0	0	0	0	0	1	0	0	0	0	0	1	2	0	2
			hdrB	K03389/COG2048	heterodisulfide reductase subunit B	0	0	0	0	0	0	0	0	0	0	0	0	0	0	0	0	0	0	0	0	0	0	0	0	1	0	0	0	0	1	1	0	0	0	2	0	0	0	0	0	2	2	0	1
			hdrC	K03390/COG1150	heterodisulfide reductase subunit C	1	1	1	1	1	1	1	1	0	1	1	0	1	1	0	1	1	1	1	1	1	1	1	1	0	0	0	0	0	0	0	0	0	0	0	0	0	0	0	0	2	2	0	1
			hdrD	K08264/COG0247	heterodisulfide reductase subunit D	0	0	0	0	0	0	0	0	0	0	0	0	0	0	0	0	0	0	0	0	1	0	0	0	0	0	0	0	0	0	0	0	0	0	0	0	0	0	1	0	0	1	0	0
Oxidative phosphorylation	Complex I		nuoA	K00330	NADH-quinone oxidoreductase subunit A	0	0	0	0	0	0	0	0	0	0	0	0	0	0	0	0	0	0	0	0	0	0	0	0	0	0	0	0	0	0	0	0	0	0	0	0	0	0	0	1	0	0	0	0
			nuoB	K00331	NADH-quinone oxidoreductase subunit B	0	0	0	0	0	0	0	0	0	0	0	0	0	0	0	0	0	0	0	0	0	0	0	0	0	0	1	1	0	0	0	0	0	0	0	0	0	0	0	0	0	0	0	0
			nuoC	K00332	NADH-quinone oxidoreductase subunit C	0	0	0	0	0	0	0	0	0	0	0	0	0	0	0	0	0	0	0	0	0	0	0	0	0	0	1	1	0	0	0	0	0	0	0	0	0	0	0	0	0	0	0	0
			nuoCD	K13378	NADH-quinone oxidoreductase subunit C/D
			nuoD	K00333	NADH-quinone oxidoreductase subunit D	0	0	0	0	0	0	0	0	0	0	0	0	0	0	0	0	0	0	0	0	0	0	0	0	0	0	1	1	0	0	0	0	0	0	0	0	0	0	0	0	0	0	0	0
			nuoE	K00334	NADH-quinone oxidoreductase subunit E	2	1	1	1	2	2	2	2	1	2	2	2	2	2	1	3	2	2	2	1	1	1	1	1	0	1	1	2	0	1	1	0	1	1	0	0	1	1	2	0	1	0	0	0
			nuoF	K00335	NADH-quinone oxidoreductase subunit F	2	1	2	2	2	2	2	1	2	2	3	1	3	2	2	3	2	1	1	2	2	4	2	2	0	2	2	2	1	2	3	0	3	3	0	1	2	2	2	0	1	0	0	0
			nuoG	K00336	NADH-quinone oxidoreductase subunit G	1	1	1	1	1	1	1	1	0	2	1	1	1	1	1	1	1	1	1	1	3	1	1	1	0	0	0	0	0	0	0	0	0	0	0	0	0	0	0	0	0	0	0	0
			nuoH	K00337	NADH-quinone oxidoreductase subunit H
			nuoI	K00338	NADH-quinone oxidoreductase subunit I
			nuoJ	K00339	NADH-quinone oxidoreductase subunit J
			nuoK	K00340	NADH-quinone oxidoreductase subunit K	0	0	0	0	0	0	0	0	0	0	0	0	0	0	0	0	0	0	0	0	0	0	0	0	0	0	0	0	0	0	0	0	0	0	0	0	0	0	0	1	0	0	0	0
			nuoL	K00341	NADH-quinone oxidoreductase subunit L	0	0	0	0	0	0	0	0	0	0	0	0	0	0	0	0	0	0	0	0	0	0	0	0	0	0	0	0	0	0	0	0	0	0	0	0	0	0	0	2	0	0	0	0
			nuoLM	K15863	NADH-quinone oxidoreductase subunit L/M
			nuoM	K00342	NADH-quinone oxidoreductase subunit M	0	0	0	0	0	0	0	0	0	0	0	0	0	0	0	1	1	0	0	0	0	0	0	0	0	0	0	0	0	0	0	0	0	0	0	0	0	0	0	1	0	0	0	0
			nuoN	K00343	NADH-quinone oxidoreductase subunit N	0	0	0	0	0	0	0	0	0	0	0	0	0	0	0	0	0	0	0	0	0	0	0	0	0	0	0	0	0	0	0	0	0	0	0	0	0	0	0	2	0	0	0	0
			ndhA	K05572	NAD(P)H-quinone oxidoreductase subunit 1
			ndhI	K05580	NAD(P)H-quinone oxidoreductase subunit I
			ndhG	K05578	NAD(P)H-quinone oxidoreductase subunit 6
			ndhE	K05576	NAD(P)H-quinone oxidoreductase subunit 4L
			ndhF	K05577	NAD(P)H-quinone oxidoreductase subunit 5
			ndhD	K05575	NAD(P)H-quinone oxidoreductase subunit 4
			ndhB	K05573	NAD(P)H-quinone oxidoreductase subunit 2
			ndhL	K05583	NAD(P)H-quinone oxidoreductase subunit L
			ndhM	K05584	NAD(P)H-quinone oxidoreductase subunit M
			ndhN	K05585	NAD(P)H-quinone oxidoreductase subunit N
	Complex II		sdhA,frdA	K00239	succinate dehydrogenase / fumarate reductase, flavoprotein subunit	0	0	1	1	0	0	0	0	0	0	0	0	0	0	0	0	0	0	0	0	0	0	0	0	0	0	0	0	0	0	0	0	0	0	0	0	0	0	0	0	1	1	0	1
			sdhB,frdB	K00240	succinate dehydrogenase / fumarate reductase, iron-sulfur subunit
			sdhC,frdC	K00241	succinate dehydrogenase / fumarate reductase, cytochrome b subunit
			sdhD,frdD	K00242	succinate dehydrogenase / fumarate reductase, membrane anchor subunit
			frdA	K00244	fumarate reductase flavoprotein subunit
			frdB	K00245	fumarate reductase iron-sulfur subunit
			frdC	K00246	fumarate reductase subunit C
			frdD	K00247	fumarate reductase subunit D
	Complex III		UQCRFS1, RIP1, petA	K00411	ubiquinol-cytochrome c reductase iron-sulfur subunit
			MQCRA, qcrA, bfcA, petC	K03886	menaquinol-cytochrome c reductase iron-sulfur subunit
			qcrA	K03890	ubiquinol-cytochrome c reductase iron-sulfur subunit
			fbcH	K00410	ubiquinol-cytochrome c reductase cytochrome b/c1 subunit
			CYTB, petB	K00412	ubiquinol-cytochrome c reductase cytochrome b subunit	0	0	0	0	0	0	0	0	0	0	0	0	0	0	0	0	0	0	0	0	0	0	0	0	0	0	0	0	0	0	0	0	0	0	0	0	0	0	0	1	0	0	0	0
			MQCRB, qcrB, bfcB, petB	K03887	menaquinol-cytochrome c reductase cytochrome b subunit
			qcrB	K03891	ubiquinol-cytochrome c reductase cytochrome b subunit
			CYC1, CYT1, petC	K00413	ubiquinol-cytochrome c reductase cytochrome c1 subunit
			MQCRC, qcrC, bfcC, petD	K03888	menaquinol-cytochrome c reductase cytochrome b/c subunit
			QCR10, UQCR	K00420	ubiquinol-cytochrome c reductase subunit 10
			QCR9, UCRC	K00419	ubiquinol-cytochrome c reductase subunit 9
			QCR8, UQCRQ	K00418	ubiquinol-cytochrome c reductase subunit 8
			QCR7, UQCRB	K00417	ubiquinol-cytochrome c reductase subunit 7
			QCR6, UQCRH	K00416	ubiquinol-cytochrome c reductase subunit 6
			QCR2, UQCRC2	K00415	ubiquinol-cytochrome c reductase core subunit 2
			QCR1, UQCRC1	K00414	ubiquinol-cytochrome c reductase core subunit 1
			qcrC	K03889	ubiquinol-cytochrome c reductase cytochrome c subunit
	Complex IV		cyoA	K02297	cytochrome o ubiquinol oxidase subunit II
			cyoB	K02298	cytochrome o ubiquinol oxidase subunit I
			cyoC	K02299	cytochrome o ubiquinol oxidase subunit III
			cyoD	K02300	cytochrome o ubiquinol oxidase subunit IV
			coxA, ctaD	K02274	cytochrome c oxidase subunit I
			coxAC	K15408	cytochrome c oxidase subunit I+III
			coxB, ctaC	K02275	cytochrome c oxidase subunit II	0	0	0	0	0	0	0	0	0	0	0	0	0	0	0	0	0	0	0	0	0	0	0	0	0	0	0	0	0	0	0	0	0	0	0	0	0	0	0	1	0	0	0	0
			coxC, ctaE	K02276	cytochrome c oxidase subunit III	0	0	0	0	0	0	0	0	0	0	0	0	0	0	0	0	0	0	0	0	0	0	0	0	0	0	0	0	0	0	0	0	0	0	0	0	0	0	0	1	0	0	0	0
			coxD,ctaF	K02277	cytochrome c oxidase subunit IV
			qoxA	K02826	cytochrome aa3-600 menaquinol oxidase subunit II
			qoxB	K02827	cytochrome aa3-600 menaquinol oxidase subunit I
			qoxC	K02828	cytochrome aa3-600 menaquinol oxidase subunit III
			qoxD	K02829	cytochrome aa3-600 menaquinol oxidase subunit IV
			soxA	K24010	cytochrome aa3-type oxidase subunit II
			soxB	K24009	cytochrome aa3-type oxidase subunit I
			soxC	K24008	cytochrome aa3-type oxidase subunit III
			soxD	K24007	cytochrome aa3-type oxidase subunit SoxD
			soxM	K24011	cytochrome aa3-type oxidase subunit I/III
			COX10, ctaB, cyoE	K02257	heme o synthase
	Complex V	F	ATPF0A, atpB	K02108	F-type H+-transporting ATPase subunit a	1	0	0	0	1	1	1	1	1	1	1	1	1	1	1	0	0	1	0	1	0	1	1	1	0	1	1	0	0	0	0	0	0	0	1	0	1	1	0	1	0	1	0	0
			ATPF0B, atpF	K02109	F-type H+-transporting ATPase subunit b	0	0	0	0	0	0	0	0	0	0	0	0	0	0	0	0	0	0	0	0	0	0	1	1	0	1	1	0	0	0	0	0	0	0	1	0	1	1	0	0	0	0	0	0
			ATPF0C, atpE	K02110	F-type H+-transporting ATPase subunit c	1	1	0	0	1	1	1	1	1	1	1	1	1	1	1	0	0	1	0	1	0	1	1	1	0	1	1	0	0	0	0	0	0	0	1	0	1	1	0	0	0	0	0	0
			ATPF1A, atpA	K02111	F-type H+-transporting ATPase subunit alpha	1	1	0	0	1	1	1	2	1	1	1	1	1	1	1	0	0	1	1	1	1	1	1	1	0	1	1	1	0	0	0	0	0	0	1	0	1	1	1	0	0	0	0	0
			ATPF1B, atpD	K02112	F-type H+-transporting ATPase subunit beta	1	1	0	0	2	1	1	1	1	1	1	1	1	1	1	0	0	2	1	1	1	1	1	1	0	1	1	0	0	0	0	0	0	0	1	0	1	1	0	0	0	0	0	0
			ATPF1D, atpH	K02113	F-type H+-transporting ATPase subunit delta
			ATPF1E, atpC	K02114	F-type H+-transporting ATPase subunit epsilon	1	0	0	0	1	1	1	1	1	1	1	1	1	1	1	0	0	1	1	1	1	1	1	1	0	1	1	0	0	0	0	0	0	0	1	0	1	1	0	0	0	0	0	0
			ATPF1G, atpG	K02115	F-type H+-transporting ATPase subunit gamma	1	1	0	0	1	1	1	1	1	1	1	1	1	1	1	0	0	1	1	1	1	1	1	1	0	1	1	1	0	0	0	1	0	0	1	0	1	1	1	0	0	0	0	0
		V/A	ATPVA, ntpA, atpA	K02117	V/A-type H+/Na+-transporting ATPase subunit A	2	0	1	1	2	1	1	1	1	1	1	2	2	0	1	1	2	2	1	1	1	1	1	1	1	2	2	1	2	2	2	2	2	2	1	3	2	2	2	2	1	1	2	1
			ATPVB, ntpB, atpB	K02118	V/A-type H+/Na+-transporting ATPase subunit B	2	0	1	1	1	1	2	1	1	1	1	1	2	0	1	1	1	1	1	1	1	1	1	1	1	2	2	1	2	2	2	1	2	2	1	2	2	2	2	2	1	1	2	1
			ATPVC, ntpC, atpC	K02119	V/A-type H+/Na+-transporting ATPase subunit C	2	0	1	1	1	1	1	0	1	1	1	1	1	0	1	1	1	1	1	1	1	1	0	1	0	2	2	2	2	2	2	1	2	2	1	2	2	2	2	2	2	2	2	2
			ATPVD, ntpD, atpD	K02120	V/A-type H+/Na+-transporting ATPase subunit D	2	0	1	1	1	1	1	1	1	1	1	1	1	1	1	1	1	1	1	1	1	0	1	1	1	2	2	1	2	3	2	1	2	2	1	2	2	2	2	2	1	1	1	1
			ATPVE, ntpE, atpE	K02121	V/A-type H+/Na+-transporting ATPase subunit E	0	0	0	0	0	0	0	0	0	0	0	0	0	0	0	0	0	0	0	0	0	0	0	0	0	1	1	0	1	1	2	1	2	2	1	1	2	1	2	2	1	1	1	1
			ATPVF, ntpF, atpF	K02122	V/A-type H+/Na+-transporting ATPase subunit F	2	0	0	0	0	0	0	0	0	0	0	0	0	0	0	0	0	0	0	0	0	0	0	0	1	2	2	1	2	2	2	1	2	2	1	2	2	2	2	2	1	1	2	2
			ATPVI, ntpI, atpI	K02123	V/A-type H+/Na+-transporting ATPase subunit I	2	1	1	1	1	1	1	1	1	1	1	1	1	1	1	1	1	1	1	1	1	1	2	2	1	2	2	2	2	2	2	1	2	2	0	2	2	3	2	2	1	2	1	2
			ATPVK, ntpK, atpK	K02124	V/A-type H+/Na+-transporting ATPase subunit K	2	1	1	1	1	1	1	1	1	1	1	1	1	0	1	0	1	1	1	1	1	1	1	1	1	2	2	1	2	2	2	1	2	2	1	2	2	2	2	2	2	2	2	2
Rnf complex			rnfA	K03617	Na+-translocating ferredoxin:NAD+ oxidoreductase subunit A	1	1	1	1	1	1	1	1	1	1	1	0	1	1	1	0	0	1	1	1	1	1	1	2	0	0	0	0	0	0	0	0	0	0	0	0	0	0	0	0	0	0	0	0
			rnfB	K03616	Na+-translocating ferredoxin:NAD+ oxidoreductase subunit B	1	1	1	1	1	1	1	1	1	1	1	1	1	1	1	0	0	1	1	1	1	1	1	1	0	0	0	0	0	0	0	0	0	0	0	0	0	0	0	0	0	0	0	0
			rnfC	K03615	Na+-translocating ferredoxin:NAD+ oxidoreductase subunit C	1	2	1	1	1	1	1	1	1	1	1	1	1	1	1	2	2	1	1	1	1	1	1	1	0	0	0	0	0	0	0	0	0	0	0	0	0	0	0	0	0	0	0	0
			rnfD	K03614	Na+-translocating ferredoxin:NAD+ oxidoreductase subunit D	1	1	1	1	1	1	1	1	1	1	1	1	1	1	1	2	2	1	1	1	1	1	1	1	0	0	0	0	0	0	0	0	0	0	0	0	0	0	0	0	0	0	0	0
			rnfE	K03613	Na+-translocating ferredoxin:NAD+ oxidoreductase subunit E	1	1	1	1	1	1	1	1	1	1	1	1	1	1	1	1	0	1	1	1	1	1	1	2	0	0	0	0	0	0	0	0	0	0	0	0	0	0	0	0	0	0	0	0
			rnfG	K03612	Na+-translocating ferredoxin:NAD+ oxidoreductase subunit G	1	1	1	1	1	1	1	1	1	1	1	1	1	0	1	1	0	2	2	2	1	2	2	3	0	0	0	0	0	0	0	0	0	0	0	0	0	0	0	0	0	0	0	0
Mrp complex			mrpA	K05565	multicomponent Na+:H+ antiporter subunit A	0	0	0	0	0	0	0	0	0	0	0	0	0	0	0	1	1	0	0	0	0	0	0	0	0	0	0	0	0	0	0	0	0	0	2	0	2	0	0	0	0	2	2	2
			mrpB	K05566	multicomponent Na+:H+ antiporter subunit B	0	0	0	0	0	0	1	0	0	0	1	1	0	0	0	2	1	0	0	0	0	0	0	0	1	1	2	2	1	1	1	0	1	1	2	0	3	1	2	1	1	2	2	1
			mrpC	K05567	multicomponent Na+:H+ antiporter subunit C	0	0	0	0	0	0	1	0	0	0	1	1	0	0	0	2	1	0	0	0	0	0	0	0	1	1	2	2	1	1	1	0	1	1	2	0	3	1	2	1	1	2	2	1
			mrpD	K05568	multicomponent Na+:H+ antiporter subunit D	0	0	0	0	0	0	1	0	0	0	1	1	0	0	0	1	2	0	0	0	0	0	0	0	0	0	1	1	0	0	0	0	1	0	2	0	2	0	1	0	0	1	1	1
			mrpE	K05569	multicomponent Na+:H+ antiporter subunit E	0	0	0	0	0	0	1	0	0	0	1	1	0	0	0	1	1	0	0	0	0	0	0	0	1	1	2	2	1	1	1	1	1	1	2	0	3	1	2	1	0	2	2	1
			mrpF	K05570	multicomponent Na+:H+ antiporter subunit F	0	0	0	0	0	0	1	0	0	0	0	0	0	0	0	1	1	0	0	0	0	0	0	0	1	1	2	2	1	1	1	0	1	1	2	0	2	1	1	1	0	2	2	1
			mrpG	K05571	multicomponent Na+:H+ antiporter subunit G	0	0	0	0	0	0	1	0	0	0	1	1	0	0	0	1	0	0	0	0	0	0	0	0	1	1	2	2	1	1	1	0	1	1	3	0	3	1	2	1	1	2	2	1
Homologous recombination			recJ	K07462	single-stranded-DNA-specific exonuclease	1	1	1	2	0	1	1	1	1	1	1	1	1	1	1	2	2	1	1	1	1	1	1	1	0	1	1	1	0	0	0	1	1	1	1	1	1	1	1	1	1	2	1	0
			ssb	K03111	single-strand DNA-binding protein	2	2	2	2	2	2	2	2	2	2	2	2	2	2	1	2	1	2	1	2	2	2	3	3	1	1	1	1	1	1	1	1	1	1	1	1	2	1	1	1	1	0	1	1
			recF	K03629	DNA replication and repair protein RecF	1	1	1	1	0	1	1	1	1	1	1	2	1	1	1	1	1	1	1	1	1	1	1	1	1	1	1	1	1	1	3	1	1	1	0	1	1	1	1	1	1	1	1	1
			recA	K03553	recombination protein RecA	1	1	1	2	1	1	1	2	1	1	1	1	1	1	1	1	1	1	1	1	2	1	1	1	1	1	2	2	1	1	1	1	1	1	1	1	1	1	1	1	1	1	1	1
			recO	K03584	DNA repair protein RecO (recombination protein O)	1	0	1	1	1	1	1	1	0	1	1	1	0	1	1	1	1	1	1	1	1	1	1	1	1	1	1	1	1	1	1	1	1	1	1	1	1	1	1	1	1	1	1	1
			recR	K06187	recombination protein RecR	1	1	1	1	1	1	1	1	0	1	1	1	1	1	1	1	1	1	1	1	1	1	1	1	1	1	1	1	1	1	1	1	1	1	1	1	1	1	1	1	1	1	1	1
			polA	K02335	DNA polymerase I	1	2	1	1	1	1	1	1	1	1	1	2	1	1	1	1	3	2	3	2	2	3	2	2	1	1	2	3	1	1	1	1	1	1	1	1	1	1	1	1	1	2	2	1
			ruvA	K03550	holliday junction DNA helicase RuvA	1	1	0	1	1	1	1	1	1	1	1	1	1	1	1	1	1	1	1	1	1	1	1	1	1	1	1	0	1	1	1	1	1	1	1	1	1	1	1	1	1	1	1	1
			ruvB	K03551	holliday junction DNA helicase RuvB	1	0	1	1	1	1	1	1	1	1	1	1	1	1	1	1	1	1	1	1	1	1	1	1	1	1	1	0	1	1	2	1	1	1	2	1	1	1	1	1	1	1	1	1
			ruvC	K01159	crossover junction endodeoxyribonuclease RuvC	1	1	0	1	1	1	1	1	1	1	1	1	1	1	1	1	1	1	1	1	1	1	1	1	1	1	1	0	1	1	1	1	1	0	0	1	1	1	1	1	0	1	1	1
			recG	K03655	ATP-dependent DNA helicase RecG	1	1	2	2	1	1	1	2	2	1	1	2	1	1	1	1	1	2	1	2	3	1	1	1	0	6	1	1	0	1	2	1	0	0	2	3	2	2	2	0	0	5	3	2
			recB	K03582	exodeoxyribonuclease V beta subunit
			recC	K03583	exodeoxyribonuclease V gamma subunit
			recD	K03581	exodeoxyribonuclease V alpha subunit	0	0	0	0	0	0	0	0	0	0	0	0	0	0	0	1	0	1	1	1	1	1	1	1	1	1	1	1	1	1	2	1	1	1	1	1	1	1	1	1	1	1	2	1
			dnaE	K02337	DNA polymerase III subunit alpha	1	2	1	1	2	1	1	1	1	1	1	1	1	2	1	1	1	1	1	1	2	1	1	1	1	3	4	3	2	1	5	2	1	1	6	1	1	2	2	2	2	3	2	2
			polC	K03763	DNA polymerase III subunit alpha, Gram-positive type
			dnaQ	K02342	DNA polymerase III subunit epsilon	0	0	0	0	0	0	0	0	0	0	0	0	0	0	0	0	0	0	0	1	1	1	1	1	0	0	0	0	0	0	0	0	0	0	0	0	0	0	0	0	0	0	0	0
			dnaX	K02343	DNA polymerase III subunit gamma/tau	1	1	1	1	1	1	1	1	0	1	1	1	1	1	1	1	1	0	1	1	1	1	1	1	1	1	1	1	1	1	1	1	1	1	1	1	1	1	1	1	1	2	1	1
			dnaT	K02317	DNA replication protein DnaT
			holB	K02341	DNA polymerase III subunit delta	1	1	1	1	1	1	1	1	1	1	1	1	1	1	1	1	1	1	1	1	1	1	1	1	1	1	1	1	1	1	1	1	1	1	0	1	1	1	1	1	1	1	1	1
			holA	K02340	DNA polymerase III subunit delta	0	0	0	0	0	0	0	0	0	0	0	0	0	0	0	0	0	0	0	0	0	0	0	0	1	1	1	1	1	1	1	1	1	1	1	1	1	1	1	1	1	1	1	1
			dnaN	K02338	DNA polymerase III subunit beta	1	1	1	1	1	1	1	1	2	1	1	1	1	1	1	1	1	1	1	1	1	1	1	1	1	1	1	1	1	1	2	1	1	1	0	1	1	1	0	1	1	1	1	1
			priA	K04066	primosomal protein N' (replication factor Y) (superfamily II helicase)	1	1	1	1	2	1	1	1	1	1	1	1	1	1	1	0	1	1	1	1	1	1	1	1	1	1	2	1	1	1	1	1	1	1	1	1	1	1	1	2	1	1	1	1
Galactose metabolism			galK	K00849	galactokinase	0	0	0	0	0	0	0	0	0	0	0	0	0	0	0	0	0	0	0	0	0	0	0	0	0	0	0	0	0	0	0	0	0	0	1	0	1	1	1	1	1	2	1	0
			galT, GALT	K00965	UDPglucose--hexose-1-phosphate uridylyltransferase	0	0	1	1	1	1	1	2	1	1	1	2	1	1	1	1	2	2	1	1	1	1	1	1	0	0	0	0	1	0	0	0	1	1	2	0	2	2	2	1	1	1	1	0
			galE, GALE	K01784	UDP-glucose 4-epimerase	1	0	0	1	1	1	0	1	0	1	1	1	1	1	1	0	2	2	1	2	2	1	1	1	1	1	0	1	1	1	1	1	2	2	2	1	1	1	1	1	1	2	1	1
			UGP2, galU, galF	K00963	UTP--glucose-1-phosphate uridylyltransferase	1	1	1	1	1	1	1	1	2	0	1	0	1	1	2	1	0	0	1	1	1	1	2	1	0	0	0	0	0	0	0	0	0	0	0	0	0	0	0	0	0	0	0	0
			pmm-pgm	K15778	phosphomannomutase / phosphoglucomutase	2	1	2	2	3	2	2	2	3	2	2	1	2	3	2	2	2	2	2	2	1	2	2	2	0	0	0	0	0	0	0	0	0	0	0	0	0	0	0	0	0	0	0	0
			pgm	K01835	phosphoglucomutase	0	0	0	0	0	0	0	0	0	0	0	0	0	0	0	0	0	0	0	0	0	0	0	0	2	2	0	0	1	2	1	0	0	0	3	0	1	0	0	0	0	0	0	0
Sulfur metabolism			dsrA	K11180	dissimilatory sulfite reductase alpha subunit
			dsrB	K11181	dissimilatory sulfite reductase beta subunit
			TST, MPST, sseA	K01011	thiosulfate/3-mercaptopyruvate sulfurtransferase
			sat, met3	K00958	sulfate adenylyltransferase
			cysC	K00860	adenylylsulfate kinase	0	0	0	0	0	0	0	0	0	0	0	0	0	0	0	0	0	0	1	0	0	0	0	0	0	0	0	0	0	0	0	0	0	0	0	0	0	0	0	0	0	0	0	0
			SUOX	K00387	sulfite oxidase
			soeA	K21307	sulfite dehydrogenase (quinone) subunit SoeA
			aprA	K00394	adenylylsulfate reductase, subunit A
			aprB	K00395	adenylylsulfate reductase, subunit B
			cysH	K00390	adenylylsulfate reductase, subunit A
			asrA	K16950	anaerobic sulfite reductase subunit A	0	0	0	0	0	0	0	0	0	0	0	0	0	0	0	0	0	0	0	0	0	0	0	0	1	0	0	0	0	0	0	0	0	0	0	0	0	0	0	0	0	0	0	0
			asrB	K16951	anaerobic sulfite reductase subunit B
			asrC	K00385	anaerobic sulfite reductase subunit C
			sqr	K17218	sulfide:quinone oxidoreductase
ABC and other transporters	Mineral and organic ion transporters		tupA, vupA	K05772	tungstate transport system substrate-binding protein	0	0	0	0	0	0	0	0	0	0	0	0	0	0	0	0	0	0	0	0	0	0	0	0	0	1	0	0	1	1	1	1	1	1	1	0	1	1	1	1	0	1	1	1
			tupB, vupB	K05773	tungstate transport system permease protein	0	0	0	0	0	0	0	0	0	0	0	0	0	0	0	0	0	0	0	0	0	0	0	0	0	1	0	0	1	1	1	1	1	1	1	0	1	1	1	1	1	1	1	0
			tupC, vupC	K06857	tungstate transport system ATP-binding protein
			wtpA	K15495	molybdate/tungstate transport system substrate-binding protein	0	0	0	0	0	0	0	0	0	0	0	0	0	0	0	0	0	0	0	0	0	0	0	0	2	0	0	0	2	2	0	0	1	1	0	0	0	0	0	0	0	0	0	0
			wtpB	K15496	molybdate/tungstate transport system permease protein	0	0	0	0	0	0	0	0	0	0	0	0	0	0	0	0	0	0	0	0	0	0	0	0	1	0	1	0	2	1	1	0	1	1	0	0	0	0	0	0	0	0	0	0
			wtpC	K15497	molybdate/tungstate transport system ATP-binding protein	0	0	0	0	0	0	0	0	0	0	0	0	0	0	0	0	0	0	0	0	0	0	0	0	1	0	1	1	0	0	0	0	0	0	0	1	0	0	0	0	0	1	1	1
			modA	K02020	molybdate transport system substrate-binding protein	0	0	0	0	0	0	0	0	0	0	0	0	0	0	0	0	0	0	0	0	0	0	0	0	0	0	0	0	0	0	0	0	0	0	0	1	0	0	0	0	0	1	1	1
			modB	K02018	molybdate transport system permease protein	0	0	0	0	0	0	0	0	0	0	0	0	0	0	0	0	0	0	0	0	0	0	0	0	0	0	0	0	0	0	0	0	0	0	0	1	0	0	0	0	0	1	1	1
			afuC, fbpC	K02010	iron(III) transport system ATP-binding protein	0	0	1	1	0	0	0	0	0	0	0	0	0	0	0	0	0	0	0	0	0	0	0	0	0	2	0	0	3	3	3	1	0	0	1	1	3	3	1	1	1	0	0	0
			afuB, fbpB	K02011	iron(III) transport system permease protein	0	0	2	2	0	0	0	0	0	0	0	0	0	0	0	0	0	0	0	0	0	0	0	0	0	2	0	0	2	2	3	1	0	0	1	0	2	3	1	1	1	0	0	0
			afuA, fbpA	K02012	iron(III) transport system substrate-binding protein	0	0	1	1	0	0	0	0	0	0	0	0	0	0	0	0	0	0	0	0	0	0	0	0	0	1	0	0	3	2	3	1	0	0	2	0	2	3	1	1	1	0	0	0
			potD	K11069	spermidine/putrescine transport system substrate-binding protein	0	0	0	0	1	0	0	0	0	0	0	0	0	0	0	0	0	1	1	1	0	1	1	1	0	0	0	0	0	0	0	0	0	0	0	0	0	1	0	0	0	0	0	0
			potC	K11070	spermidine/putrescine transport system permease protein	0	0	0	0	1	0	0	0	0	0	0	0	0	0	0	0	0	1	2	1	0	1	1	1	0	0	0	0	0	0	0	0	0	0	0	0	0	1	0	0	0	0	0	0
			potB	K11071	spermidine/putrescine transport system permease protein	0	0	0	0	1	0	0	0	0	0	0	0	0	0	0	0	0	1	2	1	0	1	1	1	0	0	0	0	0	0	0	0	0	0	0	0	0	1	0	0	0	0	0	0
			potA	K11072	spermidine/putrescine transport system ATP-binding protein	0	0	0	0	1	0	0	0	0	0	0	0	0	0	0	0	0	1	2	1	0	1	1	1	0	1	0	0	0	0	0	0	0	0	0	0	0	1	0	0	0	0	0	0
			opuC	K05845	osmoprotectant transport system substrate-binding protein	1	0	0	0	1	1	1	1	0	1	1	1	0	1	1	1	1	1	1	1	1	1	0	0	0	2	2	3	0	1	0	0	0	0	0	1	3	1	0	0	0	0	0	0
			opuBD	K05846	osmoprotectant transport system permease protein	1	0	0	0	1	1	1	1	0	1	1	0	0	1	1	1	1	1	1	1	1	1	0	0	0	4	4	5	0	2	0	0	0	0	0	2	4	2	0	0	0	0	0	0
			opuA	K05847	osmoprotectant transport system ATP-binding protein	1	0	0	0	1	1	1	1	0	1	1	1	0	1	1	1	1	1	1	1	1	1	0	0	0	2	2	2	0	1	0	0	0	0	0	1	2	1	0	0	0	0	0	0
	Oligosaccharide, polyol, and lipid transporters		msmE	K10117	raffinose/stachyose/melibiose transport system substrate-binding protein	0	0	1	1	0	1	1	2	0	1	3	0	1	0	4	1	1	0	0	2	0	0	1	0	0	0	0	0	0	0	0	0	0	0	0	0	1	2	1	1	1	1	0	0
			msmF	K10118	raffinose/stachyose/melibiose transport system permease protein	0	0	1	1	0	1	1	1	0	0	4	0	1	1	4	0	1	0	1	1	0	0	1	1	0	0	0	0	0	0	0	0	0	0	0	0	1	2	1	1	1	0	0	0
			msmG	K10119	raffinose/stachyose/melibiose transport system permease protein	1	0	1	1	0	1	1	1	0	1	4	0	1	1	5	0	1	0	0	1	0	0	1	0	0	0	0	0	0	0	0	0	0	0	0	0	1	2	1	1	1	0	0	0
			msmX, msmK, malK, sugC, ggtA, msiK	K10112	multiple sugar transport system ATP-binding protein	7	4	5	1	15	14	14	6	7	5	9	5	9	7	8	3	3	12	6	5	1	1	3	5	0	1	3	0	1	2	6	2	1	0	4	3	3	5	5	1	1	2	1	2
			smoE, mtlE	K10227	polyol transport system substrate-binding protein	0	0	0	0	0	0	0	1	0	1	1	1	1	1	1	0	1	0	0	0	0	0	0	0	0	0	0	0	0	0	0	0	0	0	0	0	0	0	0	0	0	0	0	0
			aglE, ggtB	K10232	alpha-glucoside transport system substrate-binding protein	0	0	0	0	0	0	0	0	0	0	0	0	0	0	0	0	0	0	0	0	0	0	0	0	0	1	1	0	1	1	1	1	1	1	1	1	1	1	1	0	0	1	2	1
			aglF, ggtC	K10233	alpha-glucoside transport system permease protein	0	0	0	0	0	0	0	0	0	0	0	0	0	0	0	0	0	0	0	0	0	0	0	0	0	1	1	0	1	1	1	1	1	1	1	1	1	1	1	0	0	1	1	1
			aglG, ggtD	K10234	alpha-glucoside transport system permease protein	0	0	0	0	0	0	0	0	0	0	0	0	0	0	0	0	0	0	0	0	0	0	0	0	0	1	1	0	1	1	1	1	1	1	1	1	1	1	1	0	0	2	1	1
			thuE, lpqY	K10236	trehalose/maltose transport system substrate-binding protein	0	1	1	1	0	0	0	0	0	0	0	0	0	0	0	0	1	1	0	0	0	0	0	0	0	0	0	0	0	0	0	0	0	0	0	0	0	0	0	0	0	0	0	0
			thuF, sugA	K10237	trehalose/maltose transport system permease protein	0	1	2	1	0	0	0	0	0	0	0	0	0	0	0	1	1	1	0	0	0	0	0	0	0	0	0	0	0	0	0	0	0	0	0	0	0	0	0	0	0	0	0	0
			thuG, sugB	K10238	trehalose/maltose transport system permease protein	0	1	1	1	0	1	1	1	0	0	1	0	1	1	0	2	1	1	0	0	1	0	0	0	0	0	0	0	0	0	0	0	0	0	0	0	0	0	0	0	0	0	0	0
			ngcE	K10200	N-acetylglucosamine transport system substrate-binding protein	0	0	0	0	0	0	0	0	0	0	0	0	0	0	0	0	0	0	0	1	0	0	1	1	0	0	0	0	0	0	0	0	0	0	0	0	0	0	0	0	0	0	0	0
			ngcF	K10201	N-acetylglucosamine transport system permease protein	0	0	0	0	0	0	0	0	0	0	0	0	0	0	0	0	0	0	0	1	0	0	1	1	0	0	0	0	0	0	0	0	0	0	0	0	0	0	0	0	0	0	0	0
			ngcG	K10202	N-acetylglucosamine transport system permease protein	0	0	0	0	0	0	0	0	0	0	0	0	0	0	0	0	0	0	0	1	0	0	1	1	0	0	0	0	0	0	0	0	0	0	0	0	0	0	0	0	0	0	0	0
			bmpA, bmpB, tmpC	K07335	basic membrane protein A and related proteins	0	1	1	1	1	1	1	1	1	2	1	2	1	1	1	1	1	2	2	1	2	2	2	2	1	1	0	0	1	1	1	1	0	0	1	3	3	1	2	2	2	2	2	3
	Monosaccharide transporters		gtsA, glcE	K17315	glucose/mannose transport system substrate-binding protein	2	0	1	1	1	1	1	0	0	0	0	0	0	0	0	0	0	1	0	0	2	0	0	0	0	0	0	0	0	1	1	0	0	0	0	0	0	0	1	1	1	1	1	1
			gtsB, glcF	K17316	glucose/mannose transport system permease protein	1	0	1	1	1	1	1	0	0	0	0	0	0	0	0	0	0	1	0	0	1	0	0	0	0	0	0	0	0	1	1	0	0	0	0	0	0	0	1	1	1	1	1	1
			gtsC, glcG	K17317	glucose/mannose transport system permease protein	1	0	1	1	1	1	1	0	0	0	0	0	0	0	0	0	0	1	0	0	1	1	0	0	0	0	0	0	0	1	1	0	0	0	0	0	0	0	1	1	1	1	1	1
			msmX, msmK, malK, sugC, ggtA, msiK	K10112	multiple sugar transport system ATP-binding protein	7	4	5	1	15	14	14	6	7	5	9	5	9	7	8	3	3	12	6	5	1	1	3	5	0	1	3	0	1	2	6	2	1	0	4	3	3	5	5	1	1	2	1	2
			rbsB	K10439	ribose transport system substrate-binding protein	9	7	10	9	14	17	17	6	7	7	14	15	11	5	10	5	7	24	28	24	12	17	25	22	1	1	3	2	1	1	4	1	2	2	11	0	3	5	8	1	7	5	4	4
			rbsC	K10440	ribose transport system permease protein	13	13	11	13	18	26	25	6	11	10	19	14	16	9	20	11	7	33	28	30	18	28	31	28	1	1	3	1	1	1	5	0	1	2	6	0	2	5	8	2	6	2	2	1
			rbsA	K10441	ribose transport system ATP-binding protein	9	10	9	12	15	17	17	4	7	4	9	9	8	6	8	7	4	21	21	21	12	17	20	18	0	0	2	1	0	0	3	0	1	1	6	0	2	5	6	1	6	2	2	0
			xylF	K10543	D-xylose transport system substrate-binding protein	0	0	0	0	0	0	0	0	0	0	0	0	0	0	0	0	1	1	0	1	0	0	0	0	0	1	1	0	1	1	0	0	0	0	0	0	1	1	1	0	0	1	1	1
			xylH	K10544	D-xylose transport system permease protein	0	0	0	0	0	0	0	0	0	0	0	0	0	0	0	0	0	1	0	1	0	0	0	0	0	1	1	0	1	1	0	0	0	0	0	0	1	1	1	0	0	1	1	1
			xylG	K10545	D-xylose transport system ATP-binding protein	0	0	0	0	1	0	0	0	0	0	1	0	1	1	1	1	3	1	0	1	0	0	0	0	1	1	1	0	1	1	0	0	0	0	0	0	1	1	1	0	0	1	1	1
			rhaS	K10559	rhamnose transport system substrate-binding protein	2	2	2	2	0	1	1	1	1	1	1	1	0	1	1	1	1	2	3	2	3	3	4	3	0	0	0	0	1	1	1	0	0	0	0	0	1	1	1	0	1	0	0	1
			rhaP	K10560	rhamnose transport system permease protein	1	1	1	1	0	0	0	2	1	1	1	1	0	0	1	1	1	0	1	0	1	1	1	1	0	0	0	0	0	1	2	0	0	0	0	0	1	1	1	1	1	0	0	1
			rhaQ	K10561	rhamnose transport system permease protein	1	0	1	1	0	0	0	1	1	1	1	1	0	0	1	1	0	0	1	0	1	1	1	1	0	0	0	0	0	1	1	0	0	0	0	0	1	1	1	1	1	0	0	1
			rhaT	K10562	rhamnose transport system ATP-binding protein	1	1	1	1	0	2	2	1	2	2	2	1	1	1	2	1	1	1	2	0	3	1	1	1	0	0	0	0	0	1	2	0	0	0	0	0	1	1	1	1	1	0	0	1
			eryG	K17202	erythritol transport system substrate-binding protein	0	0	0	0	0	0	0	0	0	0	0	0	0	0	0	0	0	0	0	0	0	0	0	0	0	1	1	0	1	1	1	0	0	0	0	0	0	0	0	0	1	0	0	0
			eryF	K17203	erythritol transport system permease protein	0	0	0	0	0	0	0	0	0	0	0	0	0	0	0	0	0	0	0	0	0	0	0	0	0	1	1	0	1	1	2	0	0	0	0	0	0	0	0	0	1	0	0	0
			eryE	K17204	erythritol transport system ATP-binding protein	0	0	0	0	0	0	0	0	0	0	0	0	0	0	0	0	0	0	0	0	0	0	0	0	0	1	1	0	1	1	2	0	0	0	0	0	0	0	0	0	1	0	0	0
			inoE	K17237	inositol-phosphate transport system substrate-binding protein	0	0	0	0	0	0	0	0	0	0	0	0	0	0	0	0	0	0	0	0	0	0	0	0	0	0	0	0	0	0	0	1	0	0	4	2	1	0	0	0	0	0	0	0
			inoF	K17238	inositol-phosphate transport system permease protein	0	0	0	0	0	0	0	0	0	0	0	0	0	0	0	0	0	0	0	0	0	0	0	0	0	0	0	0	0	0	0	1	0	0	2	2	1	0	0	0	0	0	0	0
			inoG	K17239	inositol-phosphate transport system permease protein	0	0	0	0	0	0	0	0	0	0	0	0	0	0	0	0	0	0	0	0	0	0	0	0	0	0	0	0	0	0	0	1	0	0	1	2	1	0	0	0	0	0	0	0
			glpV	K17321	glycerol transport system substrate-binding protein	0	0	0	0	0	0	0	0	0	0	0	0	0	0	0	0	0	0	0	0	0	0	1	0	0	0	0	0	0	0	0	0	0	0	0	0	0	0	0	0	0	0	0	0
			glpP	K17322	glycerol transport system permease protein	0	0	0	0	0	0	0	0	0	0	0	0	0	0	0	0	0	0	0	0	0	0	1	0	0	0	0	0	0	0	0	0	0	0	0	0	0	0	0	0	0	0	0	0
			glpQ	K17323	glycerol transport system permease protein	0	0	0	0	0	1	1	0	0	0	0	0	0	0	0	0	0	1	0	0	0	0	1	0	0	0	0	0	0	0	0	0	0	0	0	0	0	0	0	0	0	0	0	0
	Phosphate and amino acid transporters		pstS	K02040	phosphate transport system substrate-binding protein	1	1	1	1	0	1	1	2	2	1	3	1	2	3	3	1	0	3	4	2	1	2	2	1	1	1	1	1	0	2	3	1	1	1	0	0	1	0	0	0	0	0	0	0
			pstC	K02037	phosphate transport system permease protein	1	1	1	1	1	1	1	1	2	1	2	2	2	2	2	1	1	1	1	1	0	1	1	1	1	1	3	2	0	1	1	1	1	1	0	0	1	0	0	0	0	0	0	0
			pstA	K02038	phosphate transport system permease protein	1	1	1	1	1	1	1	2	1	1	2	2	2	2	2	1	2	1	1	1	0	1	1	1	1	1	1	1	1	1	1	1	1	1	0	0	1	0	0	0	0	0	0	0
			pstB	K02036	phosphate transport system ATP-binding protein	1	1	1	1	1	1	1	1	0	1	1	1	1	1	1	1	1	1	1	1	1	1	1	1	1	1	0	0	1	1	1	1	1	0	0	0	1	0	0	0	0	0	0	0
			livG	K01995	branched-chain amino acid transport system ATP-binding protein	3	1	2	2	2	3	3	3	3	2	5	4	3	2	3	3	3	2	3	3	2	2	4	3	6	5	4	1	3	4	7	2	2	4	3	1	1	3	3	2	5	3	3	3
			livF	K01996	branched-chain amino acid transport system ATP-binding protein	3	1	2	2	3	4	4	3	4	2	6	5	4	3	4	2	4	3	4	4	2	2	6	4	7	6	5	1	5	5	7	3	3	5	4	1	3	4	3	4	5	4	3	3
			livH	K01997	branched-chain amino acid transport system permease protein	3	1	2	2	3	4	4	3	4	2	6	5	5	3	4	3	2	5	4	4	2	4	5	4	6	5	6	2	4	4	8	3	3	4	3	2	3	4	2	2	6	5	4	4
			livM	K01998	branched-chain amino acid transport system permease protein	3	0	2	2	3	4	4	4	4	2	6	6	5	4	4	3	1	3	5	4	2	3	5	4	6	6	5	2	5	5	8	4	4	5	4	2	4	7	3	3	6	5	5	5
			livK	K01999	branched-chain amino acid transport system substrate-binding protein	3	1	2	2	3	4	4	3	4	2	6	6	4	3	4	3	1	4	4	4	3	3	6	4	6	5	6	3	4	4	7	3	4	4	3	2	3	4	2	3	6	4	4	5
	Peptide and nickel transporters		oppA, mppA	K15580	oligopeptide transport system substrate-binding protein	0	1	0	0	0	0	0	0	0	0	0	0	0	0	0	0	0	0	0	0	0	0	2	1	1	0	0	0	0	0	1	1	0	0	1	1	1	1	1	0	1	0	0	0
			oppB	K15581	oligopeptide transport system permease protein	0	0	0	0	0	0	0	0	0	0	0	0	0	0	0	0	0	0	0	0	0	0	0	0	1	0	0	0	0	0	1	1	0	0	2	1	1	1	2	1	1	0	0	0
			oppC	K15582	oligopeptide transport system permease protein	0	0	0	0	0	0	0	0	0	0	0	0	0	0	0	0	0	0	0	0	0	0	0	0	1	0	0	0	0	0	1	1	0	0	1	1	1	1	1	1	1	0	0	0
			oppD	K15583	oligopeptide transport system ATP-binding protein	0	0	0	0	0	0	0	0	0	0	0	0	1	1	1	0	1	0	2	0	0	0	0	0	2	0	0	0	0	0	2	1	0	0	2	1	1	1	1	1	1	0	0	0
			oppF	K10823	oligopeptide transport system ATP-binding protein	1	2	1	1	1	0	0	0	0	1	2	1	0	1	0	2	0	2	1	2	1	2	3	2	4	3	3	0	1	2	5	2	1	1	3	1	2	2	1	2	2	2	2	1
			dppA	K12368	dipeptide transport system substrate-binding protein
			dppB	K12369	dipeptide transport system permease protein	0	0	0	0	0	0	0	0	0	0	0	0	0	0	0	0	0	0	0	0	0	0	0	0	0	0	0	0	0	0	0	0	0	0	0	0	0	0	0	1	1	0	0	0
			dppC	K12370	dipeptide transport system permease protein	1	0	0	0	0	0	0	0	0	0	0	0	0	0	0	0	0	1	0	0	0	0	0	0	0	0	0	0	0	0	0	0	0	0	1	0	0	0	1	0	0	0	0	0
	Metallic cation, iron-siderophore and vitamin B12 transporters		ABC.FEV.A	K02013	iron complex transport system ATP-binding protein	2	2	1	1	1	1	1	1	1	1	1	0	2	1	0	1	0	4	3	2	2	2	4	1	6	2	1	2	2	1	2	1	1	1	1	1	3	1	1	0	1	2	2	2
			ABC.FEV.P	K02015	iron complex transport system permease protein	2	3	1	1	1	1	1	1	1	1	1	0	1	1	0	1	0	4	3	2	2	2	4	1	7	2	1	2	3	2	2	1	1	1	0	1	3	1	1	1	1	2	2	2
			ABC.FEV.S	K02016	iron complex transport system substrate-binding protein	2	2	1	1	1	1	1	1	1	1	1	0	1	1	1	1	0	2	3	2	2	2	4	1	8	3	1	2	2	1	2	1	1	1	0	1	6	1	1	1	1	2	2	2
			znuA	K09815	zinc transport system substrate-binding protein	1	0	1	1	1	1	1	0	1	1	0	1	1	1	1	0	1	1	2	1	1	0	2	1	0	0	0	0	0	0	0	1	0	0	0	0	0	0	0	0	0	1	1	1
			znuB	K09816	zinc transport system permease protein	1	0	1	1	1	1	1	1	1	1	1	1	1	0	1	0	1	1	1	1	1	1	1	1	0	0	0	0	0	0	0	1	0	0	0	0	0	0	0	0	0	1	1	1
			znuC	K09817	zinc transport system ATP-binding protein	1	0	1	1	2	1	1	1	1	1	1	1	1	1	1	0	1	2	1	1	1	1	1	1	0	0	0	0	1	0	0	1	0	0	0	0	0	0	0	0	0	1	1	1
			cbiO	K02006	cobalt/nickel transport system ATP-binding protein	1	0	0	0	0	1	1	0	0	1	0	0	0	0	0	0	0	0	0	0	0	0	0	0	0	0	0	0	0	0	0	2	0	0	1	0	1	1	1	1	1	1	1	1
			cbiM	K02007	cobalt/nickel transport system permease protein	1	0	0	0	0	1	1	0	0	1	0	0	0	0	0	0	0	0	0	0	0	0	0	0	0	0	0	0	0	0	0	1	0	0	1	0	1	1	1	0	0	1	0	1
			cbiQ	K02008	cobalt/nickel transport system permease protein	1	0	0	0	0	1	1	0	1	1	1	0	1	1	1	0	0	0	0	0	0	0	0	0	0	0	0	0	0	0	0	1	0	0	1	0	1	1	1	1	1	1	1	1
			cbiN	K02009	cobalt/nickel transport protein	1	0	0	0	0	0	0	0	1	0	1	0	0	1	0	0	0	0	0	0	0	0	0	0	1	1	0	0	0	0	0	1	0	0	1	0	2	1	1	0	0	1	0	1
			bioY	K03523	biotin transport system substrate-specific component	1	0	0	0	1	1	1	1	1	1	1	0	0	1	1	1	1	1	0	1	1	1	1	1	1	1	1	1	1	1	1	1	0	1	1	2	1	1	1	0	1	1	1	1
			ecfT	K16785	energy-coupling factor transport system permease protein	1	0	1	1	1	1	1	1	1	1	1	1	1	1	1	0	0	2	1	1	1	1	1	1	1	1	1	1	1	1	1	1	1	1	1	1	1	1	1	1	1	1	1	1
			ecfA1	K16786	energy-coupling factor transport system ATP-binding protein	1	1	1	1	1	1	1	1	1	1	1	2	1	1	1	0	0	1	1	1	1	1	1	1	1	1	1	1	1	1	1	1	1	1	1	1	1	1	1	1	1	1	1	1
			ecfA2	K16787	energy-coupling factor transport system ATP-binding protein	1	1	1	1	1	1	1	1	1	1	1	1	1	1	1	0	0	2	1	1	1	1	1	1	1	1	1	1	1	1	1	1	1	1	2	1	1	1	1	1	1	1	1	1
	ABC-2 and other transporters		natB	K09696	sodium transport system permease protein	0	0	0	0	0	0	0	0	0	0	0	0	0	0	0	0	0	0	0	0	0	0	0	0	1	1	1	1	2	1	1	1	1	1	2	1	1	1	1	1	1	1	1	0
			natA	K09697	sodium transport system ATP-binding protein	0	0	0	0	0	0	0	0	0	0	0	0	0	0	0	0	0	0	0	0	0	0	0	0	1	1	1	1	2	1	2	1	1	1	1	1	1	1	1	1	1	1	1	1
			lolC_E	K09808	lipoprotein-releasing system permease protein	0	0	0	0	1	1	1	0	1	1	1	1	0	1	1	1	1	2	1	2	1	1	1	1	0	0	1	0	0	0	0	0	0	0	0	0	0	0	0	0	0	0	0	0
			lolD	K09810	lipoprotein-releasing system ATP-binding protein	0	0	0	0	0	1	1	1	1	1	1	1	1	1	1	1	0	1	1	1	1	1	1	1	0	0	1	0	0	0	0	0	0	0	0	0	0	0	0	0	0	0	0	0
			lptG	K11720	lipopolysaccharide export system permease protein	2	2	2	2	2	2	2	1	0	1	1	2	1	1	1	1	1	2	1	2	1	1	2	2	1	1	1	1	0	1	2	0	1	0	2	1	1	1	1	1	1	1	1	0
			lptB	K06861	lipopolysaccharide export system ATP-binding protein	1	1	1	1	1	1	1	1	0	1	1	2	1	1	1	1	1	1	1	1	1	0	1	1	1	1	0	1	0	1	1	0	1	1	1	0	1	1	1	1	0	1	1	1
	ABC-2 type components without transporting function		ftsX	K09811	cell division transport system permease protein	0	1	1	1	0	0	0	0	1	0	0	0	0	0	0	1	1	0	0	1	1	1	1	1	1	1	1	1	1	1	1	1	1	1	1	1	1	1	1	1	1	1	1	0
			ftsE	K09812	cell division transport system ATP-binding protein	1	1	1	1	1	1	1	0	1	1	1	1	1	1	1	1	1	1	1	1	1	1	1	1	1	1	1	1	1	1	1	1	1	1	1	1	1	1	1	1	1	1	1	0
Fatty acid degradation			fadA, fadI	K00632	acetyl-CoA acyltransferase
			ACADM, acd	K00249	acyl-CoA dehydrogenase
			paaF, echA	K01692	enoyl-CoA hydratase
			fadB	K01825	3-hydroxyacyl-CoA dehydrogenase / enoyl-CoA hydratase / 3-hydroxybutyryl-CoA epimerase / enoyl-CoA isomerase
			fadJ	K01782	3-hydroxyacyl-CoA dehydrogenase / enoyl-CoA hydratase / 3-hydroxybutyryl-CoA epimerase
			ACADS, bcd	K00248	butyryl-CoA dehydrogenase
			atoB	K00626	acetyl-CoA C-acetyltransferase	0	0	0	0	0	0	0	0	0	0	0	0	0	0	0	0	0	0	0	0	0	0	0	0	0	1	0	0	0	1	1	1	0	1	0	0	1	0	0	0	0	0	0	0
			mbtM	K01909	long-chain-fatty-acid--[acyl-carrier-protein] ligase
			adhP	K13953	alcohol dehydrogenase, propanol-preferring	2	1	1	1	2	1	1	3	0	1	1	1	1	1	1	1	0	1	1	0	1	1	0	1	0	0	0	0	2	1	3	1	0	1	0	0	0	1	0	0	0	0	0	0
			yiaY	K13954	alcohol dehydrogenase	0	1	1	1	0	0	0	0	0	0	0	0	0	0	0	0	0	1	0	0	0	0	0	0	1	0	1	0	0	0	0	0	0	0	0	0	1	0	0	0	0	0	0	0
			E1.1.1.1, adh	K00001	alcohol dehydrogenase	0	0	0	0	0	0	0	0	0	0	0	0	0	0	0	0	0	0	0	0	0	0	0	0	0	0	0	0	0	0	0	0	0	0	0	0	1	0	0	0	0	0	0	0
			frmA, ADH5, adhC	K00121	S-(hydroxymethyl)glutathione dehydrogenase / alcohol dehydrogenase
			ALDH	K00128	aldehyde dehydrogenase (NAD+)	0	0	0	0	0	0	0	0	0	0	0	0	0	0	0	0	1	0	0	0	0	0	0	0	0	0	0	0	0	0	0	0	0	0	0	0	0	0	0	0	0	0	0	0
Flagellar assembly	MS/C ring, Type III secretion system (T3SS)		fliE	K02408	flagellar hook-basal body complex protein FliE	1	1	1	1	1	1	1	1	1	1	1	1	1	1	1	0	0	0	0	0	0	0	0	0	0	0	0	0	0	0	0	0	0	0	0	0	0	0	0	0	0	0	0	0
			fliF	K02409	flagellar M-ring protein FliF	1	1	1	1	1	1	1	2	1	1	1	1	1	1	1	0	0	0	0	0	0	0	0	0	0	0	0	0	0	0	0	0	0	0	0	0	0	0	0	0	0	0	0	0
			fliG	K02410	flagellar motor switch protein FliG	1	1	1	1	1	1	1	1	1	1	1	1	1	1	2	0	0	0	0	0	0	0	0	0	0	0	0	0	0	0	0	0	0	0	0	0	0	0	0	0	0	0	0	0
			fliH	K02411	flagellar assembly protein FliH	1	1	1	0	1	1	1	1	0	1	1	1	1	1	1	0	0	0	0	0	0	0	0	0	0	0	0	0	0	0	0	0	0	0	0	0	0	0	0	0	0	0	0	0
			fliI	K02412	flagellum-specific ATP synthase	1	1	1	1	2	1	1	1	1	1	1	2	1	2	1	0	0	0	0	0	0	0	0	0	0	0	0	0	0	0	0	0	0	0	0	0	0	0	0	0	0	0	0	0
			fliJ	K02413	flagellar protein FliJ
			fliK	K02414	flagellar hook-length control protein FliK
			fliL	K02415	flagellar protein FliL	1	1	1	1	0	0	0	1	0	0	0	0	0	1	0	0	0	0	0	0	0	0	0	0	0	0	0	0	0	0	0	0	0	0	0	0	0	0	0	0	0	0	0	0
			fliM	K02416	flagellar motor switch protein FliM	1	1	1	1	0	1	1	1	0	1	1	0	1	1	1	0	0	0	0	0	0	0	0	0	0	0	0	0	0	0	0	0	0	0	0	0	0	0	0	0	0	0	0	0
			fliN	K02417	flagellar motor switch protein FliN	1	1	2	1	1	1	1	1	0	1	1	0	0	1	1	0	0	0	0	0	0	0	0	0	0	0	0	0	0	0	0	0	0	0	0	0	0	0	0	0	0	0	0	0
			fliO, fliZ	K02418	flagellar protein FliO/FliZ
			fliP	K02419	flagellar biosynthesis protein FliP	1	1	1	1	1	1	1	1	0	1	1	1	1	1	1	0	0	0	0	0	0	0	0	0	0	0	0	0	0	0	0	0	0	0	0	0	0	0	0	0	0	0	0	0
			fliQ	K02420	flagellar biosynthesis protein FliQ	1	1	1	1	1	1	1	1	0	1	1	1	1	1	1	0	0	0	0	0	0	0	0	0	0	0	0	0	0	0	0	0	0	0	0	0	0	0	0	0	0	0	0	0
			fliR	K02421	flagellar biosynthesis protein FliR	1	1	1	1	1	1	1	1	0	1	1	1	1	1	1	0	0	0	0	0	0	0	0	0	0	0	0	0	0	0	0	0	0	0	0	0	0	0	0	0	0	0	0	0
	T3SS		flhE	K03516	flagellar protein FlhE
			flhA	K02400	flagellar biosynthesis protein FlhA	1	0	1	1	1	1	1	1	1	1	1	1	1	1	1	0	0	0	0	0	0	0	0	0	0	0	0	0	0	0	0	0	0	0	0	0	0	0	0	0	0	0	0	0
			flhB	K02401	flagellar biosynthesis protein FlhB	1	1	1	1	0	1	1	1	1	1	1	2	2	1	1	0	0	0	0	0	0	0	0	0	0	0	0	0	0	0	0	0	0	0	0	0	0	0	0	0	0	0	0	0
	Rod, P/L ring, hook		flgA	K02386	flagellar basal body P-ring formation protein FlgA	1	0	1	1	1	1	1	1	1	1	0	0	0	0	0	0	0	0	0	0	0	0	0	0	0	0	0	0	0	0	0	0	0	0	0	0	0	0	0	0	0	0	0	0
			flgB	K02387	flagellar basal-body rod protein FlgB	1	1	1	1	1	1	1	1	1	1	1	0	1	1	1	0	0	0	0	0	0	0	0	0	0	0	0	0	0	0	0	0	0	0	0	0	0	0	0	0	0	0	0	0
			flgC	K02388	flagellar basal-body rod protein FlgC	1	1	1	1	1	1	1	1	1	1	1	1	1	1	1	0	0	0	0	0	0	0	0	0	0	0	0	0	0	0	0	0	0	0	0	0	0	0	0	0	0	0	0	0
			flgD	K02389	flagellar basal-body rod modification protein FlgD	1	1	1	1	1	1	1	1	1	1	1	1	1	0	1	0	0	0	0	0	0	0	0	0	0	0	0	0	0	0	0	0	0	0	0	0	0	0	0	0	0	0	0	0
			flgE	K02390	flagellar hook protein FlgE	1	0	1	1	1	1	1	1	1	1	1	1	1	1	1	0	0	0	0	0	0	0	0	0	0	0	0	0	0	0	0	0	0	0	0	0	0	0	0	0	0	0	0	0
			flgF	K02391	flagellar basal-body rod protein FlgF
			flgG	K02392	flagellar basal-body rod protein FlgG	2	0	2	2	2	2	2	2	2	2	2	1	2	2	2	0	0	0	0	0	0	0	0	0	0	0	0	0	0	0	0	0	0	0	0	0	0	0	0	0	0	0	0	0
			flgH	K02393	flagellar L-ring protein FlgH	1	1	1	1	0	1	1	1	1	1	1	0	1	0	1	0	0	0	0	0	0	0	0	0	0	0	0	0	0	0	0	0	0	0	0	0	0	0	0	0	0	0	0	0
			flgI	K02394	flagellar P-ring protein FlgI	1	1	1	1	0	1	1	1	1	1	1	0	1	0	0	0	0	0	0	0	0	0	0	0	0	0	0	0	0	0	0	0	0	0	0	0	0	0	0	0	0	0	0	0
			flgJ	K02395	peptidoglycan hydrolase FlgJ	0	0	0	0	0	0	0	0	0	0	0	0	0	0	0	0	0	0	0	0	0	0	0	0	0	0	0	0	0	0	0	0	0	0	0	0	1	0	0	0	0	0	0	0
	Hook-filament junction		flgK	K02396	flagellar hook-associated protein 1	1	1	1	1	1	1	1	2	1	1	1	0	1	1	0	3	0	0	0	0	0	0	0	0	0	0	0	0	0	0	0	0	0	0	0	0	0	0	0	0	0	0	0	0
			flgL	K02397	flagellar hook-associated protein 3 FlgL	1	0	1	1	1	1	1	1	1	1	1	0	1	1	1	1	0	0	0	0	0	0	0	0	0	0	0	0	0	0	0	0	0	0	0	0	0	0	0	0	0	0	0	0
	H ring		flgO	K24344	flagellar H-ring protein FlgO
			flgP	K09860	outer membrane protein FlgP
			flgQ	K24346	flagellar motility protein FlgQ
			flgT	K24343	flagellar H-ring protein FlgT
	T ring		motX	K21217	sodium-type polar flagellar protein MotX
			motY	K21218	sodium-type flagellar protein MotY
	Filament		fliC, hag	K02406	flagellin	1	0	1	0	2	1	2	2	1	0	2	0	0	1	1	0	0	0	0	0	0	0	0	0	0	0	0	0	0	0	0	0	0	0	0	0	0	0	0	0	0	0	0	0
			fliD	K02407	flagellar hook-associated protein 2	1	0	1	1	1	0	1	1	1	0	1	0	0	1	1	0	0	0	0	0	0	0	0	0	0	0	0	0	0	0	0	0	0	0	0	0	0	0	0	0	0	0	0	0
			fliS	K02422	flagellar secretion chaperone FliS	1	0	1	1	1	1	1	1	1	0	1	0	0	1	1	0	0	0	0	0	0	0	0	0	0	0	0	0	0	0	0	0	0	0	0	0	0	0	0	0	0	0	0	0
			fliT	K02423	flagellar protein FliT
	Stator		motA	K02556	chemotaxis protein MotA	1	0	1	2	1	1	1	1	1	1	1	2	1	1	1	0	0	0	0	0	0	0	0	0	0	0	0	0	0	0	0	0	0	0	0	0	0	0	0	0	0	0	0	0
			motB	K02557	chemotaxis protein MotB	1	1	1	1	0	1	1	1	1	1	1	1	1	1	1	0	0	0	0	0	0	0	0	0	0	0	0	0	0	0	0	0	0	0	0	0	0	0	0	0	0	0	0	0
			motC	K10564	chemotaxis protein MotC
			motD	K10565	chemotaxis protein MotD
	Regulator		flgM	K02398	negative regulator of flagellin synthesis FlgM
			flgN	K02399	flagellar biosynthesis protein FlgN
			fliY, tcyA	K02424	L-cystine transport system substrate-binding protein
			fliZ	K02425	regulator of sigma S factor FliZ
	Global regulator		rpoD	K03086	RNA polymerase primary sigma factor	1	1	1	1	1	1	1	1	1	1	1	1	1	1	1	2	2	0	1	1	1	1	1	2	1	2	1	1	1	1	2	1	1	1	0	1	1	1	0	1	1	1	0	1
			flrA, fleQ, flaK	K10941	sigma-54 dependent transcriptional regulator, flagellar regulatory protein
			flhD	K02403	flagellar transcriptional activator FlhD
			flhC	K02402	flagellar transcriptional activator FlhC
			rpoN	K03092	RNA polymerase sigma-54 factor	1	1	1	1	1	1	1	1	1	1	1	1	1	0	1	0	0	0	0	0	0	0	0	0	1	1	1	0	1	1	1	1	1	1	1	1	1	1	1	1	1	1	1	1
			flrC, fleR, flaM	K10943	two-component system, response regulator FlrC
			fliA, whiG	K02405	RNA polymerase sigma factor FliA	1	1	1	1	0	0	2	1	1	1	1	1	1	1	1	1	1	1	1	1	0	1	1	1	0	0	0	0	0	0	0	0	0	0	0	0	0	0	0	0	0	0	0	0
Bacterial chemotaxis			cheD	K03411	chemotaxis protein CheD	1	1	1	1	1	1	1	1	1	1	1	1	1	0	1	1	0	0	0	0	0	0	0	0	0	0	0	0	0	0	0	0	0	0	0	0	0	0	0	0	0	0	0	0
			cheR	K00575	chemotaxis protein methyltransferase CheR	1	1	1	1	2	2	3	2	1	1	3	2	2	1	1	1	0	0	0	0	0	0	0	0	0	0	0	0	0	0	0	0	0	0	0	0	0	0	0	0	0	0	0	0
			cheBR	K13924	two-component system, chemotaxis family, CheB/CheR fusion protein	0	0	0	0	0	0	1	0	0	0	0	0	0	0	0	0	0	0	0	0	0	0	0	0	0	1	0	0	0	0	0	0	0	0	0	0	0	0	1	0	0	0	0	0
			cheB	K03412	two-component system, chemotaxis family, protein-glutamate methylesterase/glutaminase	1	0	1	1	1	2	2	2	1	1	3	2	2	1	1	0	0	0	0	0	0	0	0	0	0	0	0	0	0	0	0	0	0	0	0	0	0	0	0	0	0	0	0	0
			cheA	K03407	two-component system, chemotaxis family, sensor kinase CheA	1	1	1	1	1	3	4	3	1	1	4	5	2	1	1	2	1	0	0	0	0	0	0	0	0	0	0	0	0	0	0	0	0	0	0	0	0	0	0	0	0	0	0	0
			cheW	K03408	purine-binding chemotaxis protein CheW	1	1	1	1	1	3	2	2	1	1	3	2	2	0	1	1	1	0	0	0	0	0	0	0	0	0	0	0	0	0	0	0	0	0	0	0	0	0	0	0	0	0	0	0
			cheV	K03415	two-component system, chemotaxis family, chemotaxis protein CheV
			cheC	K03410	chemotaxis protein CheC	1	1	1	1	1	1	1	1	1	1	1	1	1	0	1	1	0	0	0	0	0	0	0	0	0	0	0	0	0	0	0	0	0	0	0	0	0	0	0	0	0	0	0	0
			cheZ	K03414	chemotaxis protein CheZ
			cheX	K03409	chemotaxis protein CheX	0	0	0	0	0	2	2	2	0	0	2	0	2	0	0	0	0	0	0	0	0	0	0	0	0	0	0	0	0	0	0	0	0	0	0	0	0	0	0	0	0	0	0	0
			cheY	K03413	two-component system, chemotaxis family, chemotaxis protein CheY	1	1	1	1	1	3	3	3	1	1	4	2	3	1	1	1	0	0	0	0	0	0	0	0	0	0	0	0	0	0	0	0	0	0	0	1	0	0	0	0	0	0	0	0
			fliG	K02410	flagellar motor switch protein FliG	1	1	1	1	1	1	1	1	1	1	1	1	1	1	2	0	0	0	0	0	0	0	0	0	0	0	0	0	0	0	0	0	0	0	0	0	0	0	0	0	0	0	0	0
			fliM	K02416	flagellar motor switch protein FliM	1	1	1	1	0	1	1	1	0	1	1	0	1	1	1	0	0	0	0	0	0	0	0	0	0	0	0	0	0	0	0	0	0	0	0	0	0	0	0	0	0	0	0	0
			fliN	K02417	flagellar motor switch protein FliN	1	1	2	1	1	1	1	1	0	1	1	0	0	1	1	0	0	0	0	0	0	0	0	0	0	0	0	0	0	0	0	0	0	0	0	0	0	0	0	0	0	0	0	0
			motA	K02556	chemotaxis protein MotA	1	0	1	2	1	1	1	1	1	1	1	2	1	1	1	0	0	0	0	0	0	0	0	0	0	0	0	0	0	0	0	0	0	0	0	0	0	0	0	0	0	0	0	0
			motB	K02557	chemotaxis protein MotB	1	1	1	1	0	1	1	1	1	1	1	1	1	1	1	0	0	0	0	0	0	0	0	0	0	0	0	0	0	0	0	0	0	0	0	0	0	0	0	0	0	0	0	0
			malE	K10108	maltose/maltodextrin transport system substrate-binding protein	0	0	1	1	0	0	0	0	0	0	0	0	0	0	0	0	0	0	0	0	0	0	0	0	0	0	0	0	0	0	0	0	0	0	0	1	0	0	0	0	0	0	0	0
			rbsB	K10439	ribose transport system substrate-binding protein	9	7	10	9	14	17	17	6	7	7	14	15	11	5	10	5	7	24	28	24	12	17	25	22	1	1	3	2	1	1	4	1	2	2	11	0	3	5	8	1	7	5	4	4
			mcp	K03406	methyl-accepting chemotaxis protein	3	3	6	7	7	8	8	3	2	3	11	3	7	6	10	2	0	0	0	0	0	0	0	0	0	0	0	0	0	0	0	0	0	0	0	0	0	0	0	0	0	0	0	0
Bacterial secretion system			yscU, sctU, hrcU, ssaU	K03229	type III secretion protein U	0	0	0	0	1	0	0	0	0	0	0	0	0	0	0	0	0	0	0	0	0	0	0	0	0	0	0	0	0	0	0	0	0	0	0	0	0	0	0	0	0	0	0	0
			yscL, sctL	K03223	type III secretion protein L
			gspD	K02453	general secretion pathway protein D	0	0	0	0	0	0	0	0	0	0	0	1	0	0	0	0	0	1	0	1	0	0	0	1	0	0	0	0	0	0	0	0	0	0	0	0	0	0	0	0	0	0	0	0
			secD	K03072	preprotein translocase subunit SecD	1	0	1	1	1	1	1	1	0	1	1	1	1	1	1	2	1	0	1	1	1	1	1	1	1	1	1	1	1	1	2	1	1	1	1	1	1	1	2	1	1	1	1	1
			secF	K03074	preprotein translocase subunit SecF	1	0	1	1	0	1	1	1	1	1	1	0	1	1	1	1	1	0	1	1	1	1	1	1	1	1	1	1	1	1	2	1	1	1	1	1	1	2	2	1	1	1	1	1
			secDF	K12257	SecD/SecF fusion protein	0	0	0	0	0	0	0	0	0	0	0	1	0	0	0	0	0	0	0	0	0	0	0	0	0	0	0	0	0	0	0	0	0	0	0	0	0	0	0	0	0	0	0	0
			secY	K03076	preprotein translocase subunit SecY	1	1	1	1	1	1	1	1	1	1	1	2	1	0	1	1	0	1	1	1	1	1	1	1	1	1	1	1	1	1	1	1	1	1	1	1	1	1	1	1	1	1	1	1
			yajC	K03210	preprotein translocase subunit YajC	0	0	0	0	0	0	0	1	0	1	1	1	1	1	1	0	0	0	0	0	0	0	0	0	1	1	1	1	0	1	1	1	1	1	1	1	1	1	1	1	1	1	0	1
			yidC, spoIIIJ, OXA1, ccfA	K03217	YidC/Oxa1 family membrane protein insertase	1	0	1	1	1	1	1	1	1	1	1	1	1	1	3	1	1	1	1	1	1	1	1	1	1	2	0	1	1	1	1	1	1	1	0	1	2	1	0	1	1	2	1	2
			secA	K03070	preprotein translocase subunit SecA	1	0	1	1	2	1	1	2	1	1	1	2	1	1	2	1	1	1	1	1	1	1	1	1	1	1	1	1	1	1	2	1	1	1	1	1	1	1	1	1	1	1	1	1
			ftsY	K03110	fused signal recognition particle receptor	1	1	1	1	1	1	1	1	1	1	1	2	1	1	1	1	1	1	1	1	1	1	1	1	1	1	1	1	1	1	1	1	1	1	1	1	1	1	1	1	1	1	1	1
			SRP54, ffh	K03106	signal recognition particle subunit SRP54	1	1	1	1	1	1	2	1	1	1	1	3	1	1	1	1	1	1	1	1	1	2	1	1	1	1	1	1	1	1	1	1	2	1	1	1	1	1	1	1	1	1	1	1
			virD4, lvhD4	K03205	type IV secretion system protein VirD4	0	0	0	0	0	0	0	0	0	0	0	0	0	0	0	0	0	0	0	0	0	0	0	0	3	0	0	0	0	0	0	0	0	0	0	0	0	0	0	0	0	0	0	0
Thermal adaptation genes			groEL	K04077	chaperonin GroEL	2	2	3	2	2	2	2	2	2	2	2	4	2	4	3	1	2	1	2	2	1	1	2	2	1	1	1	0	1	1	1	1	4	3	1	0	1	1	1	1	1	1	1	1
			groES	K04078	chaperonin GroES	1	1	1	1	1	1	1	1	1	1	1	1	1	1	1	1	1	0	1	1	1	1	1	1	1	1	1	0	1	1	1	1	2	2	1	0	1	1	1	1	1	1	1	1
			topG, rgy	K03170	reverse gyrase	1	0	0	0	0	0	0	1	0	0	0	0	0	0	0	0	0	0	0	0	0	0	0	0	0	0	0	0	0	0	0	0	0	0	0	0	0	0	0	0	0	0	0	0
			htpX	K03799	heat shock protein HtpX	0	0	0	0	0	0	0	0	0	0	0	0	0	0	0	0	0	0	0	0	0	0	0	0	1	1	1	1	0	1	1	0	0	0	0	0	0	0	0	0	0	0	0	0
			topA	K03168	DNA topoisomerase I	0	0	0	0	0	0	0	0	0	0	0	0	0	0	0	0	0	0	0	0	0	0	0	0	1	1	1	1	1	1	1	1	1	1	2	0	1	1	1	1	1	2	1	1
			radA	K04485	DNA repair protein RadA	1	1	1	1	2	1	1	1	1	1	1	1	1	1	1	1	1	1	1	1	1	1	1	1	1	1	1	1	1	1	1	1	2	1	1	1	1	1	1	1	1	1	1	1
Oxygen detoxification genes				COG0376	peroxidase	1	0	0	0	0	0	0	0	0	0	0	0	0	0	0	0	0	0	0	0	0	0	0	0	0	0	0	0	0	0	0	0	0	0	0	0	0	0	1	0	0	0	0	0
				COG0450	alkyl hydroperoxide reductase	1	0	1	1	1	1	1	1	1	1	1	0	1	1	1	0	0	0	1	1	0	0	1	1	2	3	1	0	1	1	1	0	1	1	0	1	0	0	0	0	0	0	0	0
				COG0599	alkylhydroperoxidase	1	0	0	0	1	1	1	1	1	1	1	1	1	0	1	1	1	1	1	1	1	1	1	1	1	1	1	1	1	0	1	2	2	2	0	0	1	0	0	0	0	0	0	0
				COG2033	superoxide reductase	2	0	1	1	1	1	1	1	1	1	1	1	1	1	1	1	1	1	1	1	1	1	1	0	1	1	1	0	1	1	1	1	1	1	1	1	1	1	1	1	1	1	1	1
Bacterial microcompartment shell proteins				COG4576	Bacterial microcompartment shell proteins	1	0	0	0	1	0	0	0	1	0	1	0	1	1	1	0	1	2	2	1	0	2	2	2	0	0	0	0	0	0	0	0	0	0	0	0	0	0	1	0	1	0	0	0
				COG4577	Bacterial microcompartment shell proteins	2	0	0	0	2	0	0	0	1	0	2	1	2	2	2	0	2	2	1	3	0	2	2	2	0	0	0	0	0	0	0	0	0	0	2	1	2	2	2	0	1	2	2	2
[truncated: 4 more columns]

## Sheet: Table S7
Table S7. Differential traits of T. velox B11T and type strain A. laminatus RT761T representing the family Atribacteraceae of phylum Atribacterota.
Characteristic	Strain B11T	A. laminatus DSM 105538T
Isolation source	Oil sludge	Slurry of sediments
Cell size (μm)	0.3-0.4 ×1.0-1.9	0.6–0.8 × ×1.3-1.8
Cell shape	rod or ovoid shape tapered with pointed ends	rod or ovoid shape tapered with pointed ends
Gram-stain	-	-
spore-formation	-	-
Motility	-	-
Temperature (optimum) (°C)	45-75 (70)	20–50 (45)
pH (optimum)	6.0–8.0 (6.5-7.0)	6.4–8.2 (7.3)
NaCl (optimum) (g l–1)	0-40 (10)	0.58–34.8 (5.8)
Substrates utilized
Cellobiose	+	+
Fructose	+	+
Galactose	+	+
Glucose	+	+
Lactose	+	-
Maltose	+	+
Mannitol	+	+
Mannose	+	+
Pectin		+
Ribose	+	-
Raffinose	-	+
Starch	-	-
Sucrose	+	+
Trehalose	+	-
Xylan	+	+
Xylose	+	+
Yeast extract	+	+
Sorbitol		+
Cellulose	-	-
Fumarate	W	NR
Formate	W	NR
Fermentation products from glucose	Ethanol, acetate, butyrate
Major fatty acids (>10%)	C16:0, C18:0, iso-C15:0, anteiso-C17:1 w9c and C18:1 w9c	C15:0, C18:0, C16:0, iso-C15:0, iso-C13:0 3OH, and C18:1 cis9
G+C content (mol%)	45.88	38.69
Data for Atribacter laminatus RT761T were taken from literature (Katayama T et al., 2020).

## Sheet: Table S8
Table S8. Metatranscriptomic analysis of HX-OS, only the genes from the MAG HX-OS.bin.34 were listed.
Genea	FPKM	Start	Termination	+/-	Annotation
HX-OS.bin.34_1	718.2	221	1075	-	hypothetical protein
HX-OS.bin.34_2	713.964	1068	1853	-
HX-OS.bin.34_3	957.527	2417	5107	-	von Willebrand factor type A
HX-OS.bin.34_4	601.549	5213	6604	-
HX-OS.bin.34_5	871.727	6616	8826	-
HX-OS.bin.34_6	434.691	9184	9744	-
HX-OS.bin.34_7	690.371	10742	11656	-	mrr restriction system protein
HX-OS.bin.34_8	646.155	11867	13171	-
HX-OS.bin.34_9	454.153	13195	14145	-
HX-OS.bin.34_10	420.955	14227	14568	-
HX-OS.bin.34_11	209.864	14599	15018	-
HX-OS.bin.34_12	415.984	15729	16625	-	hypothetical protein
HX-OS.bin.34_13	1095.51	16729	17664	-	hypothetical protein
HX-OS.bin.34_14	773.084	17738	20899	-	putative type I restriction enzyme R protein
HX-OS.bin.34_15	858.827	20896	22065	-	restriction modification system DNA specificity subunit
HX-OS.bin.34_16	290.182	22153	22476	-
HX-OS.bin.34_17	528.448	22469	23908	-	putative transcriptional regulator
HX-OS.bin.34_18	510.085	23901	24188	-	Site-specific DNA-methyltransferase (adenine-specific)
HX-OS.bin.34_19	740.27	24188	25465	-	type I restriction-modification system specificity subunit
HX-OS.bin.34_20	598.5	25487	26188	-	DNA repair protein
HX-OS.bin.34_21	663.536	28202	31150	+	helicase
HX-OS.bin.34_22	790.679	31866	32846	+
HX-OS.bin.34_23	199.5	33046	33369	+
HX-OS.bin.34_24	583.851	33409	33720	+
HX-OS.bin.34_25	128.864	33929	34156	+
HX-OS.bin.34_26	193.72	34296	34568	+
HX-OS.bin.34_27	555.23	34795	35175	+
HX-OS.bin.34_28	323.884	35390	35770	+
HX-OS.bin.34_29	206.755	36023	36292	+
HX-OS.bin.34_30	1039.99	36408	37667	-	putative lipoprotein
HX-OS.bin.34_31	0	38155	38274	-
HX-OS.bin.34_32	432.742	38778	39551	-	type II restriction endonuclease TdeIII
HX-OS.bin.34_33	567.482	39553	41157	-	modification methylase MjaII
HX-OS.bin.34_34	414.017	41330	42358	-	hypothetical protein
HX-OS.bin.34_35	649.302	42547	43089	-	phage integrase family protein
HX-OS.bin.34_36	336.656	43094	43285	-
HX-OS.bin.34_37	210.442	43391	43753	+
HX-OS.bin.34_38	543.199	43998	45095	-	Rossmann fold nucleotide-binding protein
HX-OS.bin.34_39	516.587	45262	45807	-	PASTA domain containing protein
HX-OS.bin.34_40	633.081	45816	47198	-	sun protein
HX-OS.bin.34_41	849.933	47214	47894	-	peptidase membrane zinc metallopeptidase putative
HX-OS.bin.34_42	615.952	47955	48908	-	methionyl-tRNA formyltransferase
HX-OS.bin.34_43	1583.77	49076	49600	-	peptide deformylase; Removes the formyl group from the N-terminal Met of newly synthesized p [...]
HX-OS.bin.34_44	759.007	49611	51650	-	primosomal protein N
HX-OS.bin.34_45	785.455	51677	52873	-	phosphopantothenoylcysteine decarboxylase/phosphopantothenate/cysteine ligase
HX-OS.bin.34_46	563.134	52924	53163	-
HX-OS.bin.34_47	512.564	53423	54064	-	guanylate kinase
HX-OS.bin.34_48	458.426	54077	54358	-	hypothetical protein
HX-OS.bin.34_49	1477.23	54377	55273	-	hypothetical protein
HX-OS.bin.34_50	589.862	55788	57620	+	fibronectin-binding A domain-containing protein
HX-OS.bin.34_51	171.151	57793	58719	-	pseudouridylate synthase, 23S RNA-specific
HX-OS.bin.34_52	858.718	58846	59673	-	prolipoprotein diacylglyceryl transferase
HX-OS.bin.34_53	544.812	59680	60132	-	lipoprotein signal peptidase; This protein specifically catalyzes the removal of signal pept [...]
HX-OS.bin.34_54	552.917	60155	62965	-	isoleucyl-tRNA synthetase
HX-OS.bin.34_55	627.553	63672	63980	-	protein of unknown function DUF167
HX-OS.bin.34_56	1541.21	63973	64542	-	DivIVA family protein
HX-OS.bin.34_57	500.564	64624	64893	-	hypothetical protein
HX-OS.bin.34_58	630	65376	65888	-	alanine racemase domain protein
HX-OS.bin.34_59	527.35	66065	66766	-	phosphate uptake regulator, PhoU
HX-OS.bin.34_60	1632.27	66977	67714	-	branched-chain amino acid ABC transporter ATP-binding protein
HX-OS.bin.34_61	958.673	67720	68571	-	ABC-type branched-chain amino acid transport systems, ATPase component
HX-OS.bin.34_62	480.724	68564	69547	-	inner-membrane translocator
HX-OS.bin.34_63	473.574	69560	70471	-	branched-chain amino acid ABC transporter, permease protein
HX-OS.bin.34_64	614.305	70490	71656	-	Extracellular ligand-binding receptor
HX-OS.bin.34_65	35.6132	71836	72000	+
HX-OS.bin.34_66	728.769	72363	73511	-	FAD dependent oxidoreductase
HX-OS.bin.34_67	2083.75	73492	73773	-	BFD domain protein (2Fe-2S)-binding domain protein
HX-OS.bin.34_68	1109.16	73763	74260	-	4Fe-4S ferredoxin iron-sulfur binding domain protein
HX-OS.bin.34_69	565.736	74263	75363	-	proline dehydrogenase, alpha subunit
HX-OS.bin.34_70	192.032	75360	75665	-	proline dehydrogenase, alpha subunit
HX-OS.bin.34_71	1002.06	75961	76866	-	hypothetical protein
HX-OS.bin.34_72	958.526	77062	77766	-	ribonucleoside-triphosphate reductase, anaerobic-like
HX-OS.bin.34_73	612.102	77763	78026	-
HX-OS.bin.34_74	771.039	78044	80497	-	anaerobic ribonucleoside-triphosphate reductase
HX-OS.bin.34_75	604.708	80552	80998	-	transcriptional regulator NrdR; Negatively regulates transcription of bacterial ribonucleoti [...]
HX-OS.bin.34_76	787.93	81530	82588	-	cell division protein FtsZ
HX-OS.bin.34_77	564.379	82641	83879	-	cell division protein FtsA
HX-OS.bin.34_78	879.283	84172	84993	-
HX-OS.bin.34_79	281.114	85254	85577	-	excinuclease ABC subunit C
HX-OS.bin.34_80	657.163	85722	86642	-	UDP-N-acetylenolpyruvoylglucosamine reductase
HX-OS.bin.34_81	413.036	86664	88043	-	UDP-N-acetylmuramate/alanine ligase; Cell wall formation (By similarity)
HX-OS.bin.34_82	729.878	88095	89201	-	undecaprenyldiphospho-muramoylpentapeptide beta-N- acetylglucosaminyltransferase; Cell wall [...]
HX-OS.bin.34_83	916.348	89202	90320	-	stage V sporulation protein E
HX-OS.bin.34_84	163.227	2	163	+	type IV prepilin peptidase; Cleaves type-4 fimbrial leader sequence and methylates the N-ter [...]
HX-OS.bin.34_85	296.227	418	903	+
HX-OS.bin.34_86	620.264	957	1316	+	S23 ribosomal protein
HX-OS.bin.34_87	286.613	1377	3785	+
HX-OS.bin.34_88	261.569	3858	4340	+
HX-OS.bin.34_89	265.757	4446	5639	+
HX-OS.bin.34_90	704.262	5877	6944	+	type IV pilus assembly protein PilM
HX-OS.bin.34_91	526.148	6953	7516	+
HX-OS.bin.34_92	333.513	7543	8097	+
HX-OS.bin.34_93	567.942	8101	8757	+
HX-OS.bin.34_94	512.213	8750	10705	+	type II and III secretion system protein
HX-OS.bin.34_95	132.914	10869	11708	+
HX-OS.bin.34_96	224.989	11917	12138	+
HX-OS.bin.34_97	644.539	12140	12490	+	PemK family regulatory protein
HX-OS.bin.34_98	160.791	12608	13009	+	adenylate/guanylate cyclase with GAF sensor and FHA domain
HX-OS.bin.34_99	212.905	13384	13728	+
HX-OS.bin.34_100	167.891	13904	14218	+	excinuclease ABC subunit C
HX-OS.bin.34_101	564.009	14613	15956	+	2-methylthioadenine synthetase; Catalyzes the methylthiolation of an aspartic acid residue o [...]
HX-OS.bin.34_102	862.708	16028	17110	+	aminopeptidase P
HX-OS.bin.34_103	547.78	17495	18733	+	serine hydroxymethyltransferase; Interconversion of serine and glycine (By similarity)
HX-OS.bin.34_104	1332.15	18868	19425	+	elongation factor P; Involved in peptide bond synthesis. Stimulates efficient translation an [...]
HX-OS.bin.34_105	685.555	19619	20038	+	hypothetical protein
HX-OS.bin.34_106	678.559	20088	20507	+	NusB antitermination factor; Involved in the transcription termination process (By similarity)
HX-OS.bin.34_107	781.102	20513	21742	+	exodeoxyribonuclease VII, large subunit; Bidirectionally degrades single-stranded DNA into l [...]
HX-OS.bin.34_108	1381.99	21739	22008	+	exodeoxyribonuclease VII, small subunit
HX-OS.bin.34_109	395.84	21998	22858	+	polyprenyl synthetase
HX-OS.bin.34_110	584.394	22919	23647	+	RNase PH; Phosphorolytic exoribonuclease that removes nucleotide residues following the -CCA [...]
HX-OS.bin.34_111	1297.66	23641	24240	+	nucleoside-triphosphatase; Hydrolyzes non-standard nucleotides such as XTP and dITP/ITP. Mig [...]
HX-OS.bin.34_112	611.266	25457	26773	+	trigger factor; Involved in protein export. Acts as a chaperone by maintaining the newly syn [...]
HX-OS.bin.34_113	354.343	26770	27366	+	ATP-dependent Clp protease, proteolytic subunit ClpP; Cleaves peptides in various proteins i [...]
HX-OS.bin.34_114	690.636	27491	28762	+	ATP-dependent Clp protease, ATP-binding subunit ClpX; ATP-dependent specificity component of [...]
HX-OS.bin.34_115	712.718	28819	31176	+	ATP-dependent protease La
HX-OS.bin.34_116	737.546	31651	34323	+	valyl-tRNA synthetase
HX-OS.bin.34_117	616.554	34431	35750	+	FolC bifunctional protein
HX-OS.bin.34_118	249.549	35844	36467	+	ComEA protein
HX-OS.bin.34_119	674.155	36455	38851	+	DNA internalization-related competence protein ComEC/Rec2
HX-OS.bin.34_120	469.637	38862	39887	+	DNA polymerase III, delta subunit
HX-OS.bin.34_121	379.503	40192	40671	-
HX-OS.bin.34_122	893.225	40795	42363	+	virulence factor protein
HX-OS.bin.34_123	595.712	42366	44180	+	GTP-binding protein LepA
HX-OS.bin.34_124	488.39	44191	45327	+	coproporphyrinogen III oxidase, anaerobic
HX-OS.bin.34_125	324.557	45589	46620	+	transcriptional regulator of heat shock gene; Negative regulator of class I heat shock genes [...]
HX-OS.bin.34_126	584.62	46682	47269	+	hypothetical protein; Participates actively in the response to hyperosmotic and heat shock b [...]
HX-OS.bin.34_127	669.534	47306	49249	+	chaperone protein DnaK; Acts as a chaperone (By similarity)
HX-OS.bin.34_128	747.275	49643	50794	+	chaperone protein DnaJ; Participates actively in the response to hyperosmotic and heat shock [...]
HX-OS.bin.34_129	268.535	50878	51621	+	conserved hypothetical protein TIGR00046
HX-OS.bin.34_130	576.225	51605	52945	+	RNA modification protein
HX-OS.bin.34_131	523.782	53240	54316	+	transcription elongation factor NusA
HX-OS.bin.34_132	620.264	54369	54638	+	hypothetical protein
HX-OS.bin.34_133	736.409	54781	56727	+	translation initiation factor IF-2; One of the essential components for the initiation of pr [...]
HX-OS.bin.34_134	208.375	56803	57084	+	hypothetical protein
HX-OS.bin.34_135	445.165	57099	57461	+	ribosome-binding factor A; Associates with free 30S ribosomal subunits (but not with 30S sub [...]
HX-OS.bin.34_136	491.061	57591	58655	+	MgpA protein
HX-OS.bin.34_137	402.522	58659	59585	+	tRNA pseudouridine synthase B
HX-OS.bin.34_138	527.583	59619	60587	+	bifunctional riboflavin kinase/FMN adenylyltransferase
HX-OS.bin.34_139	220.082	60822	61088	+	ribosomal protein S15; One of the primary rRNA binding proteins, it binds directly to 16S rR [...]
HX-OS.bin.34_140	562.759	61154	63304	+	polynucleotide phosphorylase/polyadenylase; Involved in mRNA degradation. Hydrolyzes single- [...]
HX-OS.bin.34_141	882.716	63362	63817	+	deoxyuridine 5'-triphosphate nucleotidohydrolase Dut; This enzyme is involved in nucleotide [...]
HX-OS.bin.34_142	582.521	63939	65552	+	Na/Pi-cotransporter II-related protein
HX-OS.bin.34_143	536.148	65567	66388	+	UppP; Catalyzes the dephosphorylation of undecaprenyl diphosphate (UPP). Confers resistance [...]
HX-OS.bin.34_144	716.272	66390	68522	+	cell divisionFtsK/SpoIIIE
HX-OS.bin.34_145	686.68	68989	70032	+	basic membrane protein family protein
HX-OS.bin.34_146	475.364	70150	71688	+	ABC transporter related
HX-OS.bin.34_147	540.609	71708	72832	+	ABC sugar transporter, inner membrane subunit
HX-OS.bin.34_148	416.618	72832	73776	+	sugar ABC transporter, permease protein
HX-OS.bin.34_149	579.04	73873	74694	+	hypothetical protein
HX-OS.bin.34_150	316.253	74731	75306	+	GTP-binding protein
HX-OS.bin.34_151	396.9	75630	76199	+	hypothetical protein
HX-OS.bin.34_152	402.44	76225	77268	+	RecA protein
HX-OS.bin.34_153	313.829	77358	77900	+	regulatory protein RecX
HX-OS.bin.34_154	696.126	78280	79752	+	phosphodiesterase; Catalyzes the hydrolysis of both 2',3'-cyclic AMP and 2',3'-cyclic GMP in [...]
HX-OS.bin.34_155	761.727	79980	80303	+	hypothetical protein; Probable zinc metalloprotease (By similarity)
HX-OS.bin.34_156	391.745	80336	81685	+	RNA modification enzyme, MiaB family
HX-OS.bin.34_157	291.33	81682	82629	+	tRNA delta(2)-isopentenylpyrophosphate transferase; Catalyzes the transfer of a dimethylally [...]
HX-OS.bin.34_158	173.758	82874	83059	-
HX-OS.bin.34_159	195.873	84014	84508	+
HX-OS.bin.34_160	79.9481	85320	85466	+
HX-OS.bin.34_161	437.588	85887	86450	+
HX-OS.bin.34_162	210.835	86716	87579	-
HX-OS.bin.34_163	518.848	87840	88796	-	arsenic transporting ATPase
HX-OS.bin.34_164	219.857	88796	89089	-
HX-OS.bin.34_165	78.3491	2	151	+
HX-OS.bin.34_166	1227.02	276	1580	+	glutamate dehydrogenase
HX-OS.bin.34_167	587.618	1740	2549	+	hypothetical protein
HX-OS.bin.34_168	376.006	2720	4399	+	methylmalonyl-CoA mutase, large subunit
HX-OS.bin.34_169	474.843	4417	4812	+	cobalamin B12-binding domain-containing protein
HX-OS.bin.34_170	1366.2	5005	5961	+	LAO/AO transport system ATPase
HX-OS.bin.34_171	827.018	5961	6365	+	methylmalonyl-CoA epimerase
HX-OS.bin.34_172	616.499	6388	7974	+	Acetyl-CoA carboxylase alpha subunit
HX-OS.bin.34_173	609.211	8521	8901	+
HX-OS.bin.34_174	1476.14	8924	9337	+	biotin carboxyl carrier protein
HX-OS.bin.34_175	564.513	9357	10475	+	sodium ion-translocating decarboxylase, beta subunit
HX-OS.bin.34_176	542.462	10796	12799	+	hypothetical protein
HX-OS.bin.34_177	515.591	12802	13935	+	polysaccharide pyruvyl transferase
HX-OS.bin.34_178	378.687	13957	14631	+	cell division ATP-binding protein
HX-OS.bin.34_179	1400.99	14633	15517	+	protein of unknown function DUF214
HX-OS.bin.34_180	1008.45	15510	16721	+	Peptidase M23
HX-OS.bin.34_181	1461.55	16758	17933	+	carboxyl-terminal protease
HX-OS.bin.34_182	321.155	18253	19176	+	N-acetylmuramoyl-L-alanine amidase
HX-OS.bin.34_183	674.056	19381	20862	+	glutamyl-tRNA synthetase; Catalyzes the attachment of glutamate to tRNA(Glu) in a two-step r [...]
HX-OS.bin.34_184	778.625	21390	21872	+	transcription elongation factor GreA; Necessary for efficient RNA polymerase transcription e [...]
HX-OS.bin.34_185	824.274	21869	22891	+	SUA5 superfamily-related protein
HX-OS.bin.34_186	437.746	23447	23842	+	chorismate mutase
HX-OS.bin.34_187	898.448	23839	24891	+	3-deoxy-7-phosphoheptulonate synthase
HX-OS.bin.34_188	604.094	24891	26174	+	3-phosphoshikimate 1-carboxyvinyltransferase
HX-OS.bin.34_189	647.261	26422	27288	+	shikimate 5-dehydrogenase
HX-OS.bin.34_190	1109.78	27451	28599	+	chorismate synthase
HX-OS.bin.34_191	703.566	28596	29117	+	shikimate kinase; Catalyzes the specific phosphorylation of the 3-hydroxyl group of shikimic [...]
HX-OS.bin.34_192	766.687	29114	30232	+	3-dehydroquinate synthase
HX-OS.bin.34_193	644.318	30247	30702	+	3-dehydroquinate dehydratase; Catalyzes a trans-dehydration via an enolate intermediate (By [...]
HX-OS.bin.34_194	590.213	30695	31600	+	Prephenate dehydrogenase
HX-OS.bin.34_195	361.14	31610	32089	+	SsrA-binding protein; Binds specifically to the ssrA RNA (tmRNA) and is required for stable [...]
HX-OS.bin.34_196	735.809	32597	34309	+	glutaminyl-tRNA synthetase
HX-OS.bin.34_197	75.3357	34646	34801	+
HX-OS.bin.34_198	584.78	34884	35918	+	hypothetical protein
HX-OS.bin.34_199	1026.09	35929	37437	+	N-acetylmuramoyl-L-alanine amidase
HX-OS.bin.34_200	353.136	37448	38071	+	Lipoprotein LpqB, GerMN domain protein
HX-OS.bin.34_201	747.079	38113	38580	+	hypothetical protein
HX-OS.bin.34_202	1393.03	38699	39529	+	hemolysin A
HX-OS.bin.34_203	1000.89	39616	40161	+	hypothetical protein
HX-OS.bin.34_204	1625.54	40158	41030	+	ATP-NAD/AcoX kinase
HX-OS.bin.34_205	1080.38	41129	42844	+	DNA repair protein RecN
HX-OS.bin.34_206	1037.33	43027	44496	+	sigma54 specific transcriptional regulator, Fis family
HX-OS.bin.34_207	1071.09	44864	45952	+	butyrate kinase
HX-OS.bin.34_208	579.376	45992	47203	+	multiple substrate aminotransferase
HX-OS.bin.34_209	449.544	47402	48316	+	phosphate butyryltransferase
HX-OS.bin.34_210	1354.15	48353	49426	+	butyrate kinase
HX-OS.bin.34_211	1073.45	49423	50109	+	hypothetical protein
HX-OS.bin.34_212	288.048	50131	50334	+	4Fe-4S ferredoxin iron-sulfur binding domain protein
HX-OS.bin.34_213	745.652	50604	51659	+	3-methyl-2-oxobutanoate dehydrogenase (ferredoxin), alpha subunit
HX-OS.bin.34_214	597.845	51709	52455	+	3-methyl-2-oxobutanoate dehydrogenase (ferredoxin), beta subunit
HX-OS.bin.34_215	979.364	52456	52995	+	3-methyl-2-oxobutanoate dehydrogenase (ferredoxin), gamma subunit
HX-OS.bin.34_216	684	53512	54645	+	peptidase T-like protein
HX-OS.bin.34_217	400.403	54638	55180	+	NUDIX hydrolase
HX-OS.bin.34_218	686.515	55250	56473	+	conserved hypothetical protein TIGR00375
HX-OS.bin.34_219	756.029	56650	58425	+	DNA primase; DNA primase is the polymerase that synthesizes small RNA primers for the Okazak [...]
HX-OS.bin.34_220	1096.14	58492	59598	+	RNA polymerase, sigma 70 subunit, RpoD family; Sigma factors are initiation factors that pro [...]
HX-OS.bin.34_221	175.783	60257	60607	+	transcriptional regulator
HX-OS.bin.34_222	1141.22	60640	61710	+	ABC transporter related
HX-OS.bin.34_223	619.597	61707	62441	+	ABC-2 type transporter
HX-OS.bin.34_224	411.808	62460	63572	+	hypothetical protein
HX-OS.bin.34_225	629.08	63826	64236	+	transcriptional regulator, BadM/Rrf2 family
HX-OS.bin.34_226	654.743	64238	66373	+	hydroxylamine reductase
HX-OS.bin.34_227	292.894	66386	66706	+
HX-OS.bin.34_228	467.424	67010	68725	+	copper-transporting ATPase, P-type (CopB)
HX-OS.bin.34_229	450.229	69193	69825	+	abortive infection protein
HX-OS.bin.34_230	979.364	69903	70433	+	nucleoside-diphosphate kinase
HX-OS.bin.34_231	533.698	71260	71793	+
HX-OS.bin.34_232	314.251	71879	72841	+	MscS Mechanosensitive ion channel
HX-OS.bin.34_233	766.86	72889	73206	+
HX-OS.bin.34_234	521.408	73382	74446	+	magnesium and cobalt transport protein CorA
HX-OS.bin.34_235	0	3	98	-
HX-OS.bin.34_236	179.883	127	273	-
HX-OS.bin.34_237	638.07	740	937	-
HX-OS.bin.34_238	1233.02	934	3099	-	Aor2
HX-OS.bin.34_239	519.413	3265	4944	-	Na+/H+ antiporter NhaC
HX-OS.bin.34_240	631.49	5045	6370	-	hypothetical protein
HX-OS.bin.34_241	481.802	6459	7763	-	4-aminobutyrate aminotransferase and related aminotransferases
HX-OS.bin.34_242	1052.52	8028	9272	-	saccharopine dehydrogenase-like protein (NADP+, L-glutamate forming)
HX-OS.bin.34_243	1010.37	9901	11037	-	Saccharopine dehydrogenase
HX-OS.bin.34_244	818.988	11065	12438	-	MmgE/PrpD
HX-OS.bin.34_245	708.476	12671	13798	-	3-isopropylmalate dehydrogenase
HX-OS.bin.34_246	1014.34	13802	14305	-	3-isopropylmalate dehydratase, small subunit
HX-OS.bin.34_247	666.9	14302	15561	-	3-isopropylmalate dehydratase large subunit; Catalyzes the isomerization between 2-isopropyl [...]
HX-OS.bin.34_248	1731.87	15576	16106	-	metal dependent phosphohydrolase
HX-OS.bin.34_249	186.97	16118	16447	-	hypothetical protein
HX-OS.bin.34_250	538.326	16481	17839	-	hypothetical protein
HX-OS.bin.34_251	553.553	17920	18678	-	GntR domain protein
HX-OS.bin.34_252	741.313	18977	20815	-	Phosphoenolpyruvate carboxykinase [GTP] (pckG)
HX-OS.bin.34_253	630.957	20869	22251	-	allantoinase
HX-OS.bin.34_254	537.378	22415	23338	-	aspartate carbamoyltransferase catalytic subunit
HX-OS.bin.34_255	994.477	23379	24350	-	carbamate kinase-like carbamoyl phosphate synthetase
HX-OS.bin.34_256	467.081	24420	25199	-	transcriptional regulator, IclR family
HX-OS.bin.34_257	482.706	25405	26457	-	ABC transporter related protein
HX-OS.bin.34_258	782.72	26459	27220	-	binding-protein-dependent transport systems inner membrane component; Part of a binding-prot [...]
HX-OS.bin.34_259	854.4	27217	28227	-	ABC-type nitrate/sulfonate/bicarbonate transport systems periplasmic components-like protein
HX-OS.bin.34_260	1301.79	28416	29144	-	hypothetical protein
HX-OS.bin.34_261	1001.43	29183	30247	-	molybdopterin-binding domain-containing protein
HX-OS.bin.34_262	970.921	30484	30831	-	molybdenum-binding protein
HX-OS.bin.34_263	574.56	31130	31354	-
HX-OS.bin.34_264	596.8	31384	32535	-	cysteine desulfurase family protein
HX-OS.bin.34_265	2317.37	32562	32774	-
HX-OS.bin.34_266	775.999	32771	33868	-	hypothetical protein
HX-OS.bin.34_267	1109.7	33873	34661	-	protein of unknown function DUF182
HX-OS.bin.34_268	670.091	34751	35548	-	hypothetical protein
HX-OS.bin.34_269	833.401	35545	36168	-	hypothetical protein
HX-OS.bin.34_270	730.005	36165	36977	-	hypothetical protein
HX-OS.bin.34_271	1062.36	37054	39354	-	xanthine dehydrogenase, molybdenum binding subunit apoprotein
HX-OS.bin.34_272	942.407	39574	40050	-	2Fe-2S iron-sulfur cluster binding domain-containing protein
HX-OS.bin.34_273	929.054	40171	41046	-	aerobic-type carbon monoxide dehydrogenase, middle subunit CoxM/CutM - like protein
HX-OS.bin.34_274	652.909	41142	41618	-	putative iron-sulphur cluster carbon monooxide dehydrogenase subunit
HX-OS.bin.34_275	887.957	41622	42521	-	aerobic-type carbon monoxide dehydrogenase, middle subunit CoxM/CutM - like protein
HX-OS.bin.34_276	800.182	42505	44898	-	aerobic-type carbon monoxide dehydrogenase, large subunit CoxL/CutL-like protein
HX-OS.bin.34_277	979.364	44960	45640	-	acetyl-CoA synthetase I (NDP forming), beta subunit
HX-OS.bin.34_278	586.792	45670	46380	-	ABC-type branched-chain amino acid transport system, ATPase component
HX-OS.bin.34_279	599.371	46358	47107	-	ABC transporter related
HX-OS.bin.34_280	1084.92	47100	48101	-	inner-membrane translocator
HX-OS.bin.34_281	699.546	48101	48961	-	inner-membrane translocator
HX-OS.bin.34_282	434.246	49165	50436	-	extracellular ligand-binding receptor
HX-OS.bin.34_283	1069.19	50698	52038	-	acyl-CoA synthetase (NDP forming), large subunit
HX-OS.bin.34_284	1479.04	52035	52622	-	hypothetical protein
HX-OS.bin.34_285	489.682	52612	54495	-	Indolepyruvate: ferredoxin oxidoreductase (IOR), subunit alpha
HX-OS.bin.34_286	507.328	54587	55252	-	polar amino acid ABC transporter, inner membrane subunit; Part of a binding-protein-dependen [...]
HX-OS.bin.34_287	1121.47	55264	56028	-	ABC transporter related
HX-OS.bin.34_288	635.727	56034	56717	-	polar amino acid ABC transporter, inner membrane subunit; Part of a binding-protein-dependen [...]
HX-OS.bin.34_289	1317.34	56824	57588	-	extracellular solute-binding protein
HX-OS.bin.34_290	1027.05	57770	58570	-	putative amino acid amidase
HX-OS.bin.34_291	601.935	58742	59644	-	NH(3)-dependent NAD(+) synthetase, putative
HX-OS.bin.34_292	944.914	59733	60329	-
HX-OS.bin.34_293	560.287	60417	61706	-	ATPase
HX-OS.bin.34_294	1041.35	62290	62763	-	hypothetical protein
HX-OS.bin.34_295	181.364	62787	62948	-
HX-OS.bin.34_296	509.075	62945	63550	-	hypothetical protein
HX-OS.bin.34_297	352.131	64152	64418	-
HX-OS.bin.34_298	406.332	64411	64692	-
HX-OS.bin.34_299	636.201	2	763	+	hypothetical protein
HX-OS.bin.34_300	447.425	820	1410	-	uracil-DNA glycosylase
HX-OS.bin.34_301	175.546	1911	2546	+	LexA repressor; Represses a number of genes involved in the response to DNA damage (SOS resp [...]
HX-OS.bin.34_302	415.332	2724	3869	+	DNA methylase N-4/N-6 domain-containing protein
HX-OS.bin.34_303	406.078	3882	4127	+
HX-OS.bin.34_304	837.614	4259	4714	+
HX-OS.bin.34_305	213.451	4874	5107	+
HX-OS.bin.34_306	1116.85	5628	7358	+	phosphotransferase domain-containing protein
HX-OS.bin.34_307	1015.11	7784	8605	+	gamma-glutamyl kinase; Catalyzes the transfer of a phosphate group to glutamate to form glut [...]
HX-OS.bin.34_308	851.929	8598	9842	+	gamma-glutamyl phosphate reductase; Catalyzes the NADPH dependent reduction of L-gamma- glut [...]
HX-OS.bin.34_309	1084.74	10287	10760	+	Phosphoribosylaminoimidazole carboxylase catalytic subunit
HX-OS.bin.34_310	1056.46	11108	12136	+	phosphoribosylaminoimidazole-succinocarboxamide synthase
HX-OS.bin.34_311	1307.15	12193	14397	+	phosphoribosylformylglycinamidine synthase II
HX-OS.bin.34_312	649.337	14405	15775	+	amidophosphoribosyltransferase
HX-OS.bin.34_313	1437.67	15912	16988	+	phosphoribosylformylglycinamidine cyclo-ligase
HX-OS.bin.34_314	1115.79	17037	17639	+	phosphoribosylglycinamide formyltransferase
HX-OS.bin.34_315	979.364	17729	18997	+	phosphoribosylamine--glycine ligase
HX-OS.bin.34_316	819.275	19060	20619	+	bifunctional phosphoribosylaminoimidazolecarboxamide formyltransferase/IMP cyclohydrolase
HX-OS.bin.34_317	585.895	20897	21919	+	transcriptional regulator, LacI family
HX-OS.bin.34_318	643.308	21948	24089	+	pullulanase type II
HX-OS.bin.34_319	524.92	24286	25494	+	extracellular solute-binding protein family 1
HX-OS.bin.34_320	334.136	25581	26600	+	binding-protein-dependent transport systems inner membrane component; Part of a binding-prot [...]
HX-OS.bin.34_321	511.116	26597	27487	+	binding-protein-dependent transport systems inner membrane component; Part of a binding-prot [...]
HX-OS.bin.34_322	1338.65	27519	29129	+	glucan phosphorylase; Phosphorylase is an important allosteric enzyme in carbohydrate metabo [...]
HX-OS.bin.34_323	766.713	29167	30672	+	4-alpha-glucanotransferase
HX-OS.bin.34_324	915.646	30890	32134	+	histidyl-tRNA synthetase; Required for the first step of histidine biosynthesis. May allow t [...]
HX-OS.bin.34_325	1830.43	32127	32813	+	ATP phosphoribosyltransferase; Catalyzes the condensation of ATP and 5-phosphoribose 1- diph [...]
HX-OS.bin.34_326	616.887	32909	34213	+	histidinol dehydrogenase; Catalyzes the sequential NAD-dependent oxidations of L- histidinol [...]
HX-OS.bin.34_327	2217.8	34365	35396	+	hypothetical protein
HX-OS.bin.34_328	1157.43	35422	36015	+	imidazoleglycerol-phosphate dehydratase
HX-OS.bin.34_329	1930.48	36038	36661	+	imidazole glycerol phosphate synthase subunit HisH
HX-OS.bin.34_330	1145.9	36655	37395	+	1-(5-phosphoribosyl)-5-[(5- phosphoribosylamino)methylideneamino] imidazole-4-carboxamide is [...]
HX-OS.bin.34_331	1402.27	37627	38418	+	imidazole glycerol phosphate synthase subunit HisF; IGPS catalyzes the conversion of PRFAR a [...]
HX-OS.bin.34_332	911.408	38399	39133	+	bifunctional phosphoribosyl-AMP cyclohydrolase/phosphoribosyl-ATP pyrophosphatase protein
HX-OS.bin.34_333	475.137	39268	39570	+	TrpR like protein, YerC/YecD
HX-OS.bin.34_334	416.984	39954	41024	+	alanine--glyoxylate transaminase
HX-OS.bin.34_335	1060.17	41042	41950	+	D-3-phosphoglycerate dehydrogenase
HX-OS.bin.34_336	514.342	42179	43429	+	hypothetical protein
HX-OS.bin.34_337	1416.95	43905	45878	+	NADH:flavin oxidoreductase
HX-OS.bin.34_338	717.905	45907	47895	+	TRAP transporter, 4TM/12TM fusion protein
HX-OS.bin.34_339	677.317	47982	48944	+	TRAP transporter solute receptor TAXI family protein
HX-OS.bin.34_340	699.546	49119	49748	+	NADPH-dependent FMN reductase
HX-OS.bin.34_341	519.852	49784	50416	+	iron-sulfur flavoprotein
HX-OS.bin.34_342	763.441	50597	51358	+	transcriptional regulator, IclR family
HX-OS.bin.34_343	444.312	51577	52515	+	faeD
HX-OS.bin.34_344	996.249	52552	52725	+	faeC
HX-OS.bin.34_345	452.837	52778	55249	+	faeA
HX-OS.bin.34_346	214.655	55367	55585	+	faeB
HX-OS.bin.34_347	293.809	55626	55805	+
HX-OS.bin.34_348	546.622	56233	57135	+	hypothetical protein
HX-OS.bin.34_349	314.364	57393	57635	+
HX-OS.bin.34_350	204.328	138	1388	+	NAD(FAD)-utilizing dehydrogenase
HX-OS.bin.34_351	388.44	1434	2144	+	teichoic acid biosynthesis related protein
HX-OS.bin.34_352	306.646	2409	3644	+	nuclease SbcCD, D subunit
HX-OS.bin.34_353	859.071	3641	6229	+	SMC domain-containing protein
HX-OS.bin.34_354	541.531	6410	7684	+	extracellular solute-binding protein
HX-OS.bin.34_355	473.574	7765	8676	+	binding-protein-dependent transport systems inner membrane component; Part of a binding-prot [...]
HX-OS.bin.34_356	405.832	8690	9565	+	binding-protein-dependent transport systems inner membrane component; Part of a binding-prot [...]
HX-OS.bin.34_357	724.321	9577	10152	+	HAD family hydrolase
HX-OS.bin.34_358	272.406	10167	10619	+
HX-OS.bin.34_359	739.324	10700	11005	+	N-dimethylarginine
HX-OS.bin.34_360	476.447	11279	11833	+	MerR family transcriptional regulator
HX-OS.bin.34_361	443.808	11999	13375	+	dihydroorotase, multifunctional complex type
HX-OS.bin.34_362	343.375	13569	14552	+	ornithine carbamoyltransferase
HX-OS.bin.34_363	472.69	14741	15691	+	carbamate kinase
HX-OS.bin.34_364	432.632	15819	17054	+	L-threonine synthase
HX-OS.bin.34_365	1086.44	17057	18181	+	succinyl-diaminopimelate desuccinylase
HX-OS.bin.34_366	303.663	18643	20103	+	pyridoxal-5'-phosphate-dependent protein beta subunit
HX-OS.bin.34_367	181.706	20185	21138	+	aspartate carbamoyltransferase
HX-OS.bin.34_368	531.655	21302	23611	+	xanthine dehydrogenase
HX-OS.bin.34_369	612.935	23598	24479	+	molybdopterin dehydrogenase FAD-binding
HX-OS.bin.34_370	314.136	24469	24945	+	2Fe-2S iron-sulfur cluster binding domain-containing protein
HX-OS.bin.34_371	473.467	24986	26344	+	amidohydrolase
HX-OS.bin.34_372	897.75	26567	27898	+	putative chlorohydrolase/aminohydrolase
HX-OS.bin.34_373	329.005	28938	30473	+	ABC transporter related
HX-OS.bin.34_374	465.198	30470	31549	+	RbsC1
HX-OS.bin.34_375	319.083	31552	32481	+	inner-membrane translocator
HX-OS.bin.34_376	0	32524	32643	+
HX-OS.bin.34_377	323.963	32729	33907	+	ABC transporter periplasmic binding protein
HX-OS.bin.34_378	513.569	33971	34708	-	uridine phosphorylase
HX-OS.bin.34_379	291.477	34705	35460	-	uridine phosphorylase
HX-OS.bin.34_380	147.828	35657	35974	+
HX-OS.bin.34_381	0	36234	36341	-
HX-OS.bin.34_382	296.087	36502	37146	-	hypothetical protein
HX-OS.bin.34_383	454.98	37198	37959	-	selenophosphate synthase
HX-OS.bin.34_384	514.555	38266	40155	-	selenocysteine-specific translation elongation factor
HX-OS.bin.34_385	695.7	40168	41586	-	L-seryl-tRNA selenium transferase; Converts seryl-tRNA(Sec) to selenocysteinyl-tRNA(Sec) req [...]
HX-OS.bin.34_386	408.478	42245	43438	+	hypothetical protein
HX-OS.bin.34_387	713.868	43486	46650	+	putative selenate reductase subunit YgfK
HX-OS.bin.34_388	369.631	47011	47940	+	molybdopterin dehydrogenase FAD-binding
HX-OS.bin.34_389	443.046	47937	48440	+	2Fe-2S iron-sulfur cluster binding domain-containing protein
HX-OS.bin.34_390	644.499	48433	49713	+	aldehyde oxidase and xanthine dehydrogenase a/b hammerhead
HX-OS.bin.34_391	1242.48	49710	50714	+	aldehyde oxidase and xanthine dehydrogenase molybdopterin binding
HX-OS.bin.34_392	435.273	50753	51967	-	DNA-directed DNA polymerase
HX-OS.bin.34_393	637.32	52197	55400	-	DNA polymerase III, alpha subunit
HX-OS.bin.34_394	172.829	55698	55850	-
HX-OS.bin.34_395	0	2	82	-
HX-OS.bin.34_396	618.285	460	1647	-	dihydroorotate dehydrogenase family protein
HX-OS.bin.34_397	1613.07	2126	2686	-
HX-OS.bin.34_398	405.254	2888	3235	+
HX-OS.bin.34_399	450.818	3235	3612	+	integrase catalytic subunit
HX-OS.bin.34_400	189.937	3552	4046	+	putative transposase orfB for insertion sequence element
HX-OS.bin.34_401	605.774	4719	6401	+	ubiquinone biosynthesis protein AarF, putative; Required, probably indirectly, for the hydro [...]
HX-OS.bin.34_402	829.969	6445	8922	+	spermidine synthase-like
HX-OS.bin.34_403	723.222	8938	9912	-	2-hydroxyglutaryl-CoA dehydratase activator
HX-OS.bin.34_404	1023.88	9983	11104	-	hypothetical protein
HX-OS.bin.34_405	926.105	11085	12077	-	hypothetical protein
HX-OS.bin.34_406	478.382	12127	12906	-	protein-L-isoaspartate O-methyltransferase; Catalyzes the methyl esterification of L-isoaspa [...]
HX-OS.bin.34_407	625.072	13246	14406	-	acyl-CoA dehydrogenase, short-chain specific
HX-OS.bin.34_408	867.955	14656	15789	-	Ste24 endopeptidase
HX-OS.bin.34_409	600.414	15799	16992	-	ABC-type Na+ efflux pump, permease component
HX-OS.bin.34_410	1006.9	16989	17735	-	ABC transporter related
HX-OS.bin.34_411	1063.09	18022	19179	-	domain of unknown function DUF1730
HX-OS.bin.34_412	444.481	19301	20080	-	putative CoA-substrate-specific enzyme activase
HX-OS.bin.34_413	704.209	20254	21513	-	2-hydroxyglutaryl-CoA dehydratase D-component
HX-OS.bin.34_414	543.805	21503	22642	-	2-hydroxyglutaryl-CoA dehydratase D-component
HX-OS.bin.34_415	1372.36	22655	23125	-	phage shock protein C, PspC
HX-OS.bin.34_416	389.312	23293	23775	-	hypothetical protein
HX-OS.bin.34_417	624.594	24366	25541	+	major facilitator transporter
HX-OS.bin.34_418	810.913	25900	26649	+	protein of unknown function DUF72
HX-OS.bin.34_419	790.604	26732	27805	+	hypothetical protein
HX-OS.bin.34_420	741.244	28030	28794	+	2-haloalkanoic acid dehalogenase
HX-OS.bin.34_421	690.996	28787	29866	-	diguanylate cyclase with GAF sensor
HX-OS.bin.34_422	499.19	30124	30741	+	putative prophage repressor
HX-OS.bin.34_423	834.656	31036	32172	+	polysaccharide deacetylase
HX-OS.bin.34_424	1146.06	32227	32931	-	ABC transporter related
HX-OS.bin.34_425	930.016	32924	33697	-	ABC transporter related
HX-OS.bin.34_426	1184.09	33706	34767	-	inner-membrane translocator
HX-OS.bin.34_427	521.436	34783	35661	-	inner-membrane translocator
HX-OS.bin.34_428	515.455	35936	37075	-	extracellular ligand-binding receptor
HX-OS.bin.34_429	679.773	37456	39132	-	2',3'-cyclic-nucleotide 2'-phosphodiesterase
HX-OS.bin.34_430	899.182	39397	39909	-	hypothetical protein
HX-OS.bin.34_431	965.373	39955	40164	-
HX-OS.bin.34_432	498.75	40214	40537	-
HX-OS.bin.34_433	1785.11	40551	41210	-	hypothetical protein
HX-OS.bin.34_434	715.004	41320	43464	-	hypothetical protein
HX-OS.bin.34_435	811.56	43618	44580	-	hypothetical protein
HX-OS.bin.34_436	781.407	44674	45801	-	Malate/L-lactate dehydrogenase
HX-OS.bin.34_437	1084.86	45825	47300	-	hypothetical protein
HX-OS.bin.34_438	343.719	47655	48278	+	HTH-type transcriptional regulator
HX-OS.bin.34_439	699.546	483	1301	+	tungstate ABC transporter, periplasmic tungstate-binding protein, putative
HX-OS.bin.34_440	445.165	1533	2225	+	ABC-type transport system, permease subunit; Part of a binding-protein-dependent transport s [...]
HX-OS.bin.34_441	1045.81	2235	3251	+	tungsten transporter, ATP binding protein
HX-OS.bin.34_442	965.34	3465	4721	+	molybdenum cofactor synthesis domain-containing protein
HX-OS.bin.34_443	734.523	4958	6949	+	molybdenum cofactor synthesis domain protein
HX-OS.bin.34_444	398.679	6946	7962	+	molybdenum cofactor biosynthesis protein A; Together with moaC, is involved in the conversio [...]
HX-OS.bin.34_445	858.455	7967	8452	+	molybdenum cofactor biosynthesis protein C; Together with moaA, is involved in the conversio [...]
HX-OS.bin.34_446	1602.6	8511	8972	+	hypothetical protein
HX-OS.bin.34_447	1812.99	8965	9468	+	molybdopterin biosynthesis enzyme Mog
HX-OS.bin.34_448	1032.22	9479	10423	+	ribonuclease Z; Zinc phosphodiesterase, which displays some tRNA 3'- processing endonuclease [...]
HX-OS.bin.34_449	268.535	10574	10759	+
HX-OS.bin.34_450	445.736	11000	11467	+	transcriptional regulator
HX-OS.bin.34_451	1020.54	11457	12455	+	hypothetical protein
HX-OS.bin.34_452	665.967	12497	13546	+	tRNA-specific 2-thiouridylase MnmA (EC:2.1.1.61); Catalyzes the 2-thiolation of uridine at t [...]
HX-OS.bin.34_453	878.629	13751	14275	+	hypothetical protein
HX-OS.bin.34_454	940.577	14508	15416	+	hypothetical protein
HX-OS.bin.34_455	715.404	15450	16640	+	aminotransferase class I and II
HX-OS.bin.34_456	555.181	17025	17495	+	transcription elongation factor GreA; Necessary for efficient RNA polymerase transcription e [...]
HX-OS.bin.34_457	733.532	17749	19230	+	lysyl-tRNA synthetase
HX-OS.bin.34_458	539.2	19654	19920	+
HX-OS.bin.34_459	955.53	20024	21379	+	magnesium transporter
HX-OS.bin.34_460	733.949	21456	22736	+	enolase; Catalyzes the reversible conversion of 2- phosphoglycerate into phosphoenolpyruvate [...]
HX-OS.bin.34_461	408.068	22733	23020	+	hypothetical protein
HX-OS.bin.34_462	575.626	23847	25316	+	tRNA(Ile)-lysidine synthetase; Ligates lysine onto the cytidine present at position 34 of th [...]
HX-OS.bin.34_463	550.561	25365	25919	+	hypoxanthine phosphoribosyltransferase
HX-OS.bin.34_464	949.448	26326	28191	+	ATP-dependent metalloprotease FtsH
HX-OS.bin.34_465	841.425	28471	28683	+
HX-OS.bin.34_466	681.859	28955	30544	+	oligopeptide ABC transporter periplasmic oligopeptide-binding protein
HX-OS.bin.34_467	329.655	30761	31678	+	nickel-transporting ATPase; Part of a binding-protein-dependent transport system. Probably r [...]
HX-OS.bin.34_468	906.594	31711	32679	+	ABC-type dipeptide/oligopeptide/nickel transport system, permease component; Part of a bindi [...]
HX-OS.bin.34_469	763.869	32793	34469	+	arginyl-tRNA synthetase
HX-OS.bin.34_470	770.918	34769	35656	+	hypothetical protein; Displays ATPase and GTPase activities (By similarity)
HX-OS.bin.34_471	647.933	35653	36636	+	hypothetical protein
HX-OS.bin.34_472	435.626	36637	37560	+	protein of unknown function DUF199
HX-OS.bin.34_473	517.702	37700	38800	+	sugar ABC transporter, ATP-binding protein
HX-OS.bin.34_474	387.007	39112	40599	+	DNA-directed RNA polymerase specialized sigma subunit, sigma54-like protein
HX-OS.bin.34_475	935.115	40716	41711	+	glyceraldehyde-3-phosphate dehydrogenase, type I
HX-OS.bin.34_476	1384.22	41944	42705	+	triosephosphate isomerase
HX-OS.bin.34_477	274.222	42915	43139	+
HX-OS.bin.34_478	591.581	43164	44201	+	nicotinate phosphoribosyltransferase
HX-OS.bin.34_479	756.651	44233	45261	+	oligopeptide ABC transporter ATP-binding protein
HX-OS.bin.34_480	1081.82	45295	46269	+	oligopeptide/dipeptide ABC transporter, ATPase subunit
HX-OS.bin.34_481	197.591	46520	46861	+	hydrogenase nickel insertion protein HypA
HX-OS.bin.34_482	430.92	47015	47314	+	putative monovalent cation/H+ antiporter subunit E
HX-OS.bin.34_483	503.673	2	1156	+	MMPL domain-containing protein
HX-OS.bin.34_484	537.316	1153	1923	+
HX-OS.bin.34_485	568.509	2100	3329	+
HX-OS.bin.34_486	642.865	3329	3913	+
HX-OS.bin.34_487	750.459	3982	4995	-	peptidase M42 family protein
HX-OS.bin.34_488	752.011	5043	6386	-	peptidase U62 modulator of DNA gyrase
HX-OS.bin.34_489	764.681	6383	7819	-	peptidase U62 modulator of DNA gyrase
HX-OS.bin.34_490	643.076	7835	8830	-	oligopeptide/dipeptide ABC transporter, ATPase subunit
HX-OS.bin.34_491	946.419	8823	9803	-	oligopeptide/dipeptide ABC transporter, ATPase subunit
HX-OS.bin.34_492	559.936	9806	11206	-	binding-protein-dependent transport systems inner membrane component; Part of a binding-prot [...]
HX-OS.bin.34_493	588.181	11206	12249	-	binding-protein-dependent transport systems inner membrane component; Part of a binding-prot [...]
HX-OS.bin.34_494	479.139	12455	14962	-	solute binding protein-like protein
HX-OS.bin.34_495	437.623	15237	17042	-	DegV family protein
HX-OS.bin.34_496	667.026	17184	17738	-	nitroreductase family protein
HX-OS.bin.34_497	691.831	17784	19796	-	putative anaerobic dehydrogenase
HX-OS.bin.34_498	1329.43	19899	20603	-	hypothetical protein
HX-OS.bin.34_499	812.33	20725	22782	-	ABC transporter related
HX-OS.bin.34_500	638.792	22785	24449	-	ABC transporter related
HX-OS.bin.34_501	573.501	24998	25330	-	hypothetical protein
HX-OS.bin.34_502	341.639	25414	25929	-	Ferritin and Dps
HX-OS.bin.34_503	393.934	25987	26523	-	Rubrerythrin
HX-OS.bin.34_504	657.073	26724	27899	-	beta-lactamase domain-containing protein
HX-OS.bin.34_505	703.029	27902	28624	-	flavin reductase-like, FMN-binding; Has nitric oxide reductase activity in combination with [...]
HX-OS.bin.34_506	630.133	28630	29016	-	desulfoferrodoxin
HX-OS.bin.34_507	464.291	29022	29426	-	transcriptional regulator, BadM/Rrf2 family
HX-OS.bin.34_508	655.989	29640	30275	-
HX-OS.bin.34_509	601.127	30326	30760	-
HX-OS.bin.34_510	823.414	31064	31534	-
HX-OS.bin.34_511	1060.98	31662	32561	-
HX-OS.bin.34_512	330.957	32773	33207	-	PEBP family protein
HX-OS.bin.34_513	378.17	33260	34168	-	fructokinase
HX-OS.bin.34_514	366.429	34670	35110	+	signal transduction protein
HX-OS.bin.34_515	571.488	35137	36411	+	arsenical pump family protein
HX-OS.bin.34_516	651.806	36612	37499	-	binding-protein-dependent transport systems inner membrane component; Part of a binding-prot [...]
HX-OS.bin.34_517	368.811	37501	38448	-	binding-protein-dependent transport systems inner membrane component; Part of a binding-prot [...]
HX-OS.bin.34_518	379.178	38735	40090	-	extracellular solute-binding protein family 1
HX-OS.bin.34_519	650.577	40139	41398	+	transposase mutator type
HX-OS.bin.34_520	459.875	41665	42699	-	LacI family transcription regulator
HX-OS.bin.34_521	761.421	550	1614	+	N-acetyl-gamma-glutamyl-phosphate reductase
HX-OS.bin.34_522	998.473	1687	2916	+	bifunctional ornithine acetyltransferase/N-acetylglutamate synthase protein
HX-OS.bin.34_523	1621.13	3137	4015	+	acetylglutamate kinase
HX-OS.bin.34_524	738.862	4099	5283	+	acetylornithine aminotransferase
HX-OS.bin.34_525	865.989	5336	6553	+	argininosuccinate synthase
HX-OS.bin.34_526	1038.46	6682	8073	+	argininosuccinate lyase
HX-OS.bin.34_527	610.147	8463	9401	+	transposase
HX-OS.bin.34_528	585.107	10083	11252	-	LL-diaminopimelate aminotransferase (EC:2.6.1.1); Involved in the synthesis of meso-diaminop [...]
HX-OS.bin.34_529	403.459	11327	12229	-	putative oxidoreductase
HX-OS.bin.34_530	561.208	12595	13395	-	dihydrodipicolinate reductase
HX-OS.bin.34_531	424.944	13400	14284	-	dihydrodipicolinate synthase
HX-OS.bin.34_532	811.81	14669	15913	-	aspartate kinase
HX-OS.bin.34_533	545.328	15964	17283	-	diaminopimelate decarboxylase
HX-OS.bin.34_534	325.477	17847	18848	-	sodium/calcium exchanger membrane region
HX-OS.bin.34_535	376.253	19274	19804	+	protein of unknown function DUF151
HX-OS.bin.34_536	712.644	20118	20822	+	hypothetical protein
HX-OS.bin.34_537	729.2	20874	21977	+	histidinol-phosphate aminotransferase
HX-OS.bin.34_538	829.127	22026	24626	+	ATPase with chaperone activity, ATP-binding subunit
HX-OS.bin.34_539	862.773	24827	25708	+	MscS Mechanosensitive ion channel
HX-OS.bin.34_540	409.286	25743	26546	-
HX-OS.bin.34_541	446.408	26595	27884	-	DctM10
HX-OS.bin.34_542	222.31	27884	28372	-	DctQ10
HX-OS.bin.34_543	588.719	28432	29499	-	DctP10
HX-OS.bin.34_544	588.13	29593	30741	-	dehydrogenase catalytic domain-containing protein
HX-OS.bin.34_545	480.614	30751	31722	-	Transketolase central region
HX-OS.bin.34_546	1209.98	31735	32715	-	Pyruvate dehydrogenase
HX-OS.bin.34_547	580.952	32936	34786	-	GAF modulated sigma54 specific transcriptional regulator, Fis family
HX-OS.bin.34_548	392.572	34773	35483	-	lipoate-protein ligase A (Lipoate--protein ligase)
HX-OS.bin.34_549	879.068	35577	36572	-	hypothetical protein
HX-OS.bin.34_550	496.281	36853	37965	-	TPR repeat-containing protein
HX-OS.bin.34_551	773.878	38200	40644	-	ATP-dependent protease La
HX-OS.bin.34_552	960.347	40927	42162	+	sugar diacid utilization regulator
HX-OS.bin.34_553	732.744	888	2126	+	glycosyl transferase, group 1
HX-OS.bin.34_554	1107.93	2138	2914	+	HAD family hydrolase
HX-OS.bin.34_555	503.284	2985	3200	+
HX-OS.bin.34_556	167.891	3439	3648	-	hypothetical protein
HX-OS.bin.34_557	386.39	3803	4570	-	mulitcopper oxidase domain-containing protein
HX-OS.bin.34_558	380.118	4599	5255	-	hypothetical protein
HX-OS.bin.34_559	608.481	5252	5758	-
HX-OS.bin.34_560	535.116	6045	6626	+	hypothetical protein
HX-OS.bin.34_561	781.734	6623	7291	+	hypothetical protein
HX-OS.bin.34_562	1010.96	7789	8346	+
HX-OS.bin.34_563	1302.42	8416	9279	+	apurinic endonuclease Apn1
HX-OS.bin.34_564	871.403	9345	11630	+	DEAD/DEAH box helicase domain protein
HX-OS.bin.34_565	1014.42	11633	12889	+	Tetratricopeptide TPR_2 repeat protein
HX-OS.bin.34_566	790.216	12943	13641	+	DNA repair protein
HX-OS.bin.34_567	1853.17	13671	14171	+	NUDIX hydrolase
HX-OS.bin.34_568	1074.7	14201	14539	+
HX-OS.bin.34_569	1084.17	14581	15393	+
HX-OS.bin.34_570	584.182	15508	15849	+	Cupin 2 conserved barrel domain protein
HX-OS.bin.34_571	835.922	16114	16707	-
HX-OS.bin.34_572	351.959	16943	17134	+	hypothetical protein
HX-OS.bin.34_573	802.757	17329	17877	-	signal peptidase I
HX-OS.bin.34_574	183.631	18400	18591	+
HX-OS.bin.34_575	510.283	18605	19531	+	Radical SAM domain protein
HX-OS.bin.34_576	1082.09	19575	20432	+	DMT family permease
HX-OS.bin.34_577	853.061	20460	21878	-	radical SAM domain-containing protein
HX-OS.bin.34_578	527.642	21907	22680	-	putative transcriptional regulator
HX-OS.bin.34_579	21.7636	22943	23077	+
HX-OS.bin.34_580	277.342	23374	23712	+	nitroreductase
HX-OS.bin.34_581	461.7	23875	24294	-	hypothetical protein
HX-OS.bin.34_582	495.063	24448	25539	-	hypothetical protein
HX-OS.bin.34_583	303.94	26141	26401	+	RNP-1 like RNA-binding protein
HX-OS.bin.34_584	322.545	26760	27260	+	ThiW protein
HX-OS.bin.34_585	483.894	27284	28552	+	probable hydroxymethylpyrimidine transporter CytX
HX-OS.bin.34_586	1049.57	28545	29381	+	hydroxyethylthiazole kinase
HX-OS.bin.34_587	1075.92	29371	30009	+	thiamine-phosphate pyrophosphorylase
HX-OS.bin.34_588	774.85	30012	31031	+	thiamine-monophosphate kinase
HX-OS.bin.34_589	881.803	31037	31819	+	hydroxymethylpyrimidine/phosphomethylpyrimidine kinase
HX-OS.bin.34_590	546.553	32124	34112	+	transketolase
HX-OS.bin.34_591	727.345	34109	35029	+	glycyl-radical enzyme activating family protein
HX-OS.bin.34_592	629.68	35035	37395	+	pyruvate formate-lyase
HX-OS.bin.34_593	328.786	37554	38813	-	hypothetical protein
HX-OS.bin.34_594	0	1	72	-
HX-OS.bin.34_595	1464.38	72	386	-
HX-OS.bin.34_596	711.527	479	1564	-	4-hydroxy-3-methylbut-2-en-1-yl diphosphate synthase
HX-OS.bin.34_597	780.693	1607	2656	-	putative membrane-associated zinc metalloprotease
HX-OS.bin.34_598	951.598	2678	3841	-	1-deoxy-D-xylulose 5-phosphate reductoisomerase
HX-OS.bin.34_599	405.378	3877	4695	-	phosphatidate cytidylyltransferase
HX-OS.bin.34_600	551.14	4679	5419	-	undecaprenyl pyrophosphate synthase
HX-OS.bin.34_601	120.273	5698	5868	-	4Fe-4S ferredoxin iron-sulfur binding domain protein
HX-OS.bin.34_602	1390.06	5919	6476	-	Frr; Responsible for the release of ribosomes from messenger RNA at the termination of prote [...]
HX-OS.bin.34_603	485.601	6482	7201	-	uridylate kinase; Catalyzes the reversible phosphorylation of UMP to UDP (By similarity)
HX-OS.bin.34_604	621.896	7298	7897	-	elongation factor Ts; Associates with the EF-Tu.GDP complex and induces the exchange of GDP [...]
HX-OS.bin.34_605	422.069	7931	8647	-	30S ribosomal protein S2
HX-OS.bin.34_606	1332.1	9153	10568	-	ATP-dependent protease ATP-binding subunit HslU; Chaperone subunit of a proteasome-like degr [...]
HX-OS.bin.34_607	873.637	10589	11116	-	ATP-dependent protease peptidase subunit; Protease subunit of a proteasome-like degradation [...]
HX-OS.bin.34_608	310.293	11355	12263	-	hypothetical protein
HX-OS.bin.34_609	739.406	12395	14500	-	DNA topoisomerase I; The reaction catalyzed by topoisomerases leads to the conversion of one [...]
HX-OS.bin.34_610	801.539	14543	15649	-	protein of unknown function DUF362
HX-OS.bin.34_611	482.445	15676	16284	-	hypothetical protein
HX-OS.bin.34_612	909.096	16286	17623	-	GTP-binding protein EngA; GTPase of unknown physiological role (By similarity)
HX-OS.bin.34_613	600.677	17661	18335	-	ribulose-phosphate 3-epimerase
HX-OS.bin.34_614	455.251	18532	20067	-	Mg chelatase, subunit ChlI
HX-OS.bin.34_615	461.353	20116	20478	-	hypothetical protein
HX-OS.bin.34_616	523.385	20530	21270	-	ribonuclease HII; Endonuclease that specifically degrades the RNA of RNA- DNA hybrids (By si [...]
HX-OS.bin.34_617	246.97	21236	21580	-	50S ribosomal protein L19; This protein is located at the 30S-50S ribosomal subunit interfac [...]
HX-OS.bin.34_618	649.069	21633	22397	-	tRNA (guanine-N1)-methyltransferase; Specifically methylates guanosine-37 in various tRNAs ( [...]
HX-OS.bin.34_619	760.447	22394	22903	-	16S rRNA processing protein RimM; An accessory protein needed during the final step in the a [...]
HX-OS.bin.34_620	432.446	23100	23330	-	hypothetical protein
HX-OS.bin.34_621	1130.93	23348	23599	-	ribosomal protein S16
HX-OS.bin.34_622	703.987	23736	25058	-	signal recognition particle protein
HX-OS.bin.34_623	488.087	25307	26227	-	signal recognition particle-docking protein FtsY
HX-OS.bin.34_624	578.715	26246	29809	-	chromosome segregation protein SMC
HX-OS.bin.34_625	685.968	29817	30527	-	ribonuclease III
HX-OS.bin.34_626	497.902	30929	32179	-	beta-ketoacyl synthase
HX-OS.bin.34_627	600.677	32440	32664	-	acyl carrier protein
HX-OS.bin.34_628	707.974	32683	33429	-	3-ketoacyl-(acyl-carrier-protein) reductase
HX-OS.bin.34_629	455.59	33434	34381	-	acyl-carrier-protein S-malonyltransferase
HX-OS.bin.34_630	943.858	34417	35409	-	3-oxoacyl-(acyl carrier protein) synthase III; Catalyzes the condensation reaction of fatty [...]
HX-OS.bin.34_631	1063.48	35457	36434	-	fatty acid/phospholipid synthesis protein PlsX; Probably involved in fatty acid or phospholi [...]
HX-OS.bin.34_632	269.825	36435	37022	-	fatty acid biosynthesis transcriptional regulator; Transcriptional factor involved in regula [...]
HX-OS.bin.34_633	309.925	37211	37447	-
HX-OS.bin.34_634	856.943	1	1344	+	6-phosphogluconate dehydrogenase
HX-OS.bin.34_635	508.074	1493	2770	+	hypothetical protein
HX-OS.bin.34_636	822.845	3060	4373	+	6-phosphofructokinase
HX-OS.bin.34_637	526.267	4389	5432	+	hypothetical protein
HX-OS.bin.34_638	336.2	5584	6588	+	iron ABC transporter substrate-binding protein
HX-OS.bin.34_639	568.718	6749	8458	+	binding-protein-dependent transport systems inner membrane component; Part of a binding-prot [...]
HX-OS.bin.34_640	691.474	8490	9581	+	iron(III)-transport ATP-binding protein SfuC
HX-OS.bin.34_641	405.595	9599	10489	-	putative ribokinase
HX-OS.bin.34_642	264.859	11043	11519	+
HX-OS.bin.34_643	804.396	12013	13305	+	(R)-2-hydroxyglutaryl-CoA dehydratase activator-related protein
HX-OS.bin.34_644	422.002	13461	13829	+	(R)-2-hydroxyglutaryl-CoA dehydratase activator-related protein
HX-OS.bin.34_645	504.749	13941	14330	+	(R)-2-hydroxyglutaryl-CoA dehydratase activator-related protein
HX-OS.bin.34_646	329.269	14574	14921	+	sugar ABC transporter, ATP-binding protein
HX-OS.bin.34_647	566.379	14875	15621	+	extracellular solute-binding protein family 1
HX-OS.bin.34_648	507.697	15715	16611	+	sugar ABC transporter, permease protein; Part of a binding-protein-dependent transport syste [...]
HX-OS.bin.34_649	1250.67	16628	17515	+	sugar ABC transporter, permease protein; Part of a binding-protein-dependent transport syste [...]
HX-OS.bin.34_650	789.378	17628	18725	+	hypothetical protein
HX-OS.bin.34_651	288.829	18881	19765	+	glycosidase, PH1107-related
HX-OS.bin.34_652	831.483	19802	20854	+	glycosidase PH1107-related
HX-OS.bin.34_653	647.329	21202	22254	+	transcriptional regulator, LacI family
HX-OS.bin.34_654	535.48	22355	23605	+	extracellular solute-binding protein family 1
HX-OS.bin.34_655	574.56	23718	24842	+	binding-protein-dependent transport systems inner membrane component; Part of a binding-prot [...]
HX-OS.bin.34_656	578.715	24842	26227	+	binding-protein-dependent transport systems inner membrane component; Part of a binding-prot [...]
HX-OS.bin.34_657	1119.81	26290	28632	+	Kojibiose phosphorylase
HX-OS.bin.34_658	679.741	28655	29311	+	beta-phosphoglucomutase
HX-OS.bin.34_659	879.768	29529	30413	+	hypothetical protein
HX-OS.bin.34_660	371.239	30641	31471	+	lysophospholipase
HX-OS.bin.34_661	538.531	31901	33133	+	transporter, monovalent cation:proton antiporter-2 family
HX-OS.bin.34_662	358.684	33217	34158	-	hypothetical protein
HX-OS.bin.34_663	609.074	34164	35012	-	ABC-type multidrug transport system, ATPase component
HX-OS.bin.34_664	418.714	35013	36254	-	S-layer domain-containing protein
HX-OS.bin.34_665	703.183	350	1849	+	Excinuclease ABC subunit C
HX-OS.bin.34_666	574.716	1846	2346	+	transferase hexapeptide repeat containing protein
HX-OS.bin.34_667	733.045	2994	4484	+	hypothetical protein
HX-OS.bin.34_668	514.971	4570	5208	+	Zn-dependent hydrolase of the beta-lactamase fold-like protein
HX-OS.bin.34_669	865.316	5573	7195	+	CTP synthetase
HX-OS.bin.34_670	476.026	7414	8166	+	hypothetical protein
HX-OS.bin.34_671	563.663	8574	9824	+	transcription termination factor Rho
HX-OS.bin.34_672	264.693	9949	10170	+	ribosomal protein L31
HX-OS.bin.34_673	244.841	10268	10411	+
HX-OS.bin.34_674	1075.78	10380	10958	+	thymidine kinase
HX-OS.bin.34_675	287.28	11333	12007	+	thymidylate synthase, flavin-dependent
HX-OS.bin.34_676	819.468	12033	12914	+	hypothetical protein
HX-OS.bin.34_677	680.342	12928	13998	+	peptide chain release factor 1; Peptide chain release factor 1 directs the termination of tr [...]
HX-OS.bin.34_678	476.624	13988	14887	+	protein-(glutamine-N5) methyltransferase, release factor-specific
HX-OS.bin.34_679	542.148	15133	15636	+	ribose-5-phosphate isomerase
HX-OS.bin.34_680	499.411	15655	16107	+	ribose-5-phosphate isomerase B
HX-OS.bin.34_681	526.991	16387	17016	+	uracil phosphoribosyltransferase
HX-OS.bin.34_682	760.992	17252	17695	+	CMP/dCMP deaminase, zinc-binding protein
HX-OS.bin.34_683	593.708	17688	18845	+	UDP-N-acetylglucosamine 2-epimerase
HX-OS.bin.34_684	577.125	19107	19778	+	Rhomboid family protein
HX-OS.bin.34_685	892.309	20203	21147	+	1-phosphofructokinase
HX-OS.bin.34_686	693.986	21164	21616	+	putative signal transduction protein with CBS domains
HX-OS.bin.34_687	428.472	22062	22733	+	thymidylate kinase; Phosphorylation of dTMP to form dTDP in both de novo and salvage pathway [...]
HX-OS.bin.34_688	539.233	23011	24018	+	DNA polymerase III, delta prime subunit
HX-OS.bin.34_689	965.521	24006	24854	+	PSP1 domain protein
HX-OS.bin.34_690	485.424	24966	25655	+	methyltransferase small
HX-OS.bin.34_691	797.626	25685	26557	+	Uroporphyrin-III C/tetrapyrrole (Corrin/Porphyrin) methyltransferase
HX-OS.bin.34_692	728.05	26831	28759	+	methionyl-tRNA synthetase; Is required not only for elongation of protein synthesis but also [...]
HX-OS.bin.34_693	639.164	28822	29676	+	soluble lytic murein transglycosylase
HX-OS.bin.34_694	265.59	30352	30882	+	predicted membrane protein
HX-OS.bin.34_695	0	31069	31167	+
HX-OS.bin.34_696	674.542	186	1679	+	anthranilate synthase component I
HX-OS.bin.34_697	403.861	1736	2317	+	para-aminobenzoate/anthranilate synthase glutamine amidotransferasecomponent II
HX-OS.bin.34_698	996.647	2344	3363	+	anthranilate phosphoribosyltransferase
HX-OS.bin.34_699	886.091	3363	4181	+	indole-3-glycerol-phosphate synthase
HX-OS.bin.34_700	1044.04	4171	4806	+	phosphoribosylanthranilate isomerase
HX-OS.bin.34_701	1406.45	4784	5980	+	tryptophan synthase subunit beta; The beta subunit is responsible for the synthesis of L- tr [...]
HX-OS.bin.34_702	742.838	5977	6771	+	tryptophan synthase, alpha subunit; The alpha subunit is responsible for the aldol cleavage [...]
HX-OS.bin.34_703	558.409	6899	7582	+	transcriptional regulator, GntR family
HX-OS.bin.34_704	721.834	7635	9197	+	glycerol-3-phosphate dehydrogenase
HX-OS.bin.34_705	623.231	9161	10348	+	pyridine nucleotide-disulphide oxidoreductase family protein
HX-OS.bin.34_706	539.03	10349	10735	+	hypothetical protein
HX-OS.bin.34_707	1473.73	10749	12002	+	hypothetical protein
HX-OS.bin.34_708	1824.93	12494	13042	+	Uracil phosphoribosyltransferase
HX-OS.bin.34_709	750.607	13261	14082	+	oxidoreductase FAD/NAD(P)-binding domain protein
HX-OS.bin.34_710	590.778	14075	15004	+	dihydroorotate dehydrogenase 1B
HX-OS.bin.34_711	1566.17	15022	15747	+	orotidine-5'-phosphate decarboxylase; Catalyzes the decarboxylation of orotidine 5'- monopho [...]
HX-OS.bin.34_712	1130.04	15750	16334	+	orotate phosphoribosyltransferase; Catalyzes the transfer of a ribosyl phosphate group from [...]
HX-OS.bin.34_713	505.563	16454	17563	+	2-nitropropane dioxygenase, NPD
HX-OS.bin.34_714	133.117	17711	18019	+	hypothetical protein
HX-OS.bin.34_715	616.229	18305	18571	+	RNP-1 like RNA-binding protein
HX-OS.bin.34_716	484.659	18693	19862	-	DhaT1
HX-OS.bin.34_717	704.953	20076	21317	-	competence/damage-inducible protein CinA
HX-OS.bin.34_718	472.941	21479	22180	-	endonuclease V (deoxyinosine 3'endoduclease)
HX-OS.bin.34_719	489.682	22405	22662	-
HX-OS.bin.34_720	492.904	22710	23621	-
HX-OS.bin.34_721	1251.7	24003	24563	+	hypothetical protein
HX-OS.bin.34_722	187.823	24586	24804	-
HX-OS.bin.34_723	349.773	25163	25582	-
HX-OS.bin.34_724	1021.04	25812	26375	+	methylated-DNA--protein-cysteine methyltransferase
HX-OS.bin.34_725	551.385	26474	27592	-	D-alanine-D-alanine ligase family protein
HX-OS.bin.34_726	260.777	28003	28509	-	hypothetical protein
HX-OS.bin.34_727	614.823	28530	29069	-	trk system potassium uptake protein TrkA
HX-OS.bin.34_728	0	1	108	+
HX-OS.bin.34_729	1104.32	157	1026	+	carboxyvinyl-carboxyphosphonate phosphorylmutase
HX-OS.bin.34_730	495.512	1109	2116	+	TRAP dicarboxylate transporter-DctP subunit
HX-OS.bin.34_731	1043.49	2181	2684	+	tripartite ATP-independent periplasmic transporter DctQ
HX-OS.bin.34_732	732.235	2704	3987	+	TRAP transporter, DctM subunit, putative
HX-OS.bin.34_733	2885.86	4304	4753	+	hypothetical protein
HX-OS.bin.34_734	828.692	4796	5029	+
HX-OS.bin.34_735	668.796	5026	6936	+	ferrous iron transport protein B
HX-OS.bin.34_736	484.416	7184	7462	+	hypothetical protein
HX-OS.bin.34_737	748.925	7434	7841	+	iron-sulfur cluster assembly/repair protein
HX-OS.bin.34_738	840.656	7929	8627	+	metallo-beta-lactamase superfamily protein
HX-OS.bin.34_739	1440.61	8663	9127	+	protein of unknown function DUF123
HX-OS.bin.34_740	339.384	9099	9401	-	hypothetical protein
HX-OS.bin.34_741	654.713	9787	10329	+	hypothetical protein
HX-OS.bin.34_742	477.827	10469	12079	+	carbon starvation protein CstA
HX-OS.bin.34_743	515.455	12539	13393	+	biotin/lipoate A/B protein ligase
HX-OS.bin.34_744	377.755	13451	14080	+	deoxynucleoside kinase family protein
HX-OS.bin.34_745	729.903	14077	14712	+	deoxynucleoside kinase
HX-OS.bin.34_746	763.328	14775	15182	+
HX-OS.bin.34_747	1095.3	15286	16248	+	biotin/acetyl-CoA-carboxylase ligase
HX-OS.bin.34_748	792.294	16456	16989	+	biotin synthesis protein Y
HX-OS.bin.34_749	421.035	17270	17590	-	hypothetical protein
HX-OS.bin.34_750	205.546	17587	17829	-	hypothetical protein
HX-OS.bin.34_751	461.7	17844	18893	-	hypothetical protein
HX-OS.bin.34_752	753.357	18917	19267	-	transcriptional regulator, ArsR family
HX-OS.bin.34_753	577.715	19562	20095	+	appr-1-p processing domain-containing protein
HX-OS.bin.34_754	585.65	20429	21025	+	phospholipid/glycerol acyltransferase
HX-OS.bin.34_755	419.152	21101	21829	+
HX-OS.bin.34_756	1086.83	21826	23028	+
HX-OS.bin.34_757	1227.9	23032	24225	+	glycosyl transferase group 1
HX-OS.bin.34_758	1018	24473	26221	+	hypothetical protein
HX-OS.bin.34_759	535.234	26491	27522	-	patatin family phospholipase
HX-OS.bin.34_760	0	28436	28516	+
HX-OS.bin.34_761	945.676	411	1631	-	Tyrosyl-tRNA synthetase; Catalyzes the attachment of tyrosine to tRNA(Tyr) in a two-step rea [...]
HX-OS.bin.34_762	275.446	1931	2410	-	transporter
HX-OS.bin.34_763	602.685	2831	4975	+	penicillin-binding protein, 1A family
HX-OS.bin.34_764	981.831	4998	7379	-	MutS2 family protein
HX-OS.bin.34_765	680.4	7416	7985	-
HX-OS.bin.34_766	0	8040	8144	-
HX-OS.bin.34_767	952.797	8154	10586	-	phenylalanyl-tRNA synthetase subunit beta
HX-OS.bin.34_768	867.025	10882	11901	-	phenylalanyl-tRNA synthetase subunit alpha
HX-OS.bin.34_769	411.497	12272	12628	-	ribosomal protein L20; Binds directly to 23S ribosomal RNA and is necessary for the in vitro [...]
HX-OS.bin.34_770	860.653	12731	12928	-	ribosomal protein L35
HX-OS.bin.34_771	623.231	12962	13456	-	translation initiation factor IF-3; IF-3 binds to the 30S ribosomal subunit and shifts the e [...]
HX-OS.bin.34_772	791.793	13736	15646	-	threonyl-tRNA synthetase
HX-OS.bin.34_773	430.92	16897	17346	-	single-strand binding protein
HX-OS.bin.34_774	740.409	17405	19900	-	leucyl-tRNA synthetase
HX-OS.bin.34_775	1006.1	20530	21408	-	hypothetical protein
HX-OS.bin.34_776	0	21667	21759	-
HX-OS.bin.34_777	1102.66	21907	24003	-	translation elongation factor 2 (EF-2/EF-G)
HX-OS.bin.34_778	522.1	24335	25195	-	lipoyl synthase
HX-OS.bin.34_779	1367.55	25199	26023	-
HX-OS.bin.34_780	1559.29	26059	27051	-	thioredoxin reductase
HX-OS.bin.34_781	390.94	27272	28000	-	molybdopterin-guanine dinucleotide biosynthesis protein b related
HX-OS.bin.34_782	1028.4	68	2344	+	[NiFe] hydrogenase maturation protein HypF
HX-OS.bin.34_783	693.716	2546	2761	+	HypC hydrogenase expression/formation protein
HX-OS.bin.34_784	911.163	2758	3834	+	hydrogenase expression/formation protein HypD
HX-OS.bin.34_785	1005.52	4048	5058	+	HypE
HX-OS.bin.34_786	593.215	5408	5932	+	hypothetical protein
HX-OS.bin.34_787	705.848	6147	7145	+	Radical SAM domain protein
HX-OS.bin.34_788	156.698	7146	7370	+
HX-OS.bin.34_789	417.434	7444	8724	-	arsenical pump membrane protein
HX-OS.bin.34_790	1112.02	8966	10006	+	rod shape-determining protein MreB
HX-OS.bin.34_791	1800.88	10263	11081	+	rod shape-determining protein MreC
HX-OS.bin.34_792	725.543	11296	12522	+	processing protease
HX-OS.bin.34_793	171	12678	12866	+
HX-OS.bin.34_794	1619.72	13343	13654	+	30S ribosomal protein S6; Binds together with S18 to 16S ribosomal RNA (By similarity)
HX-OS.bin.34_795	343.413	13717	13947	+	30S ribosomal protein S18; Binds as a heterodimer with protein S6 to the central domain of t [...]
HX-OS.bin.34_796	384.423	14146	15108	+	hypothetical protein
HX-OS.bin.34_797	788.419	15223	15699	+	ribosomal protein L9; Binds to the 23S rRNA (By similarity)
HX-OS.bin.34_798	462.172	15939	17273	+	primary replicative DNA helicase
HX-OS.bin.34_799	365.629	18156	19055	+	dimethyladenosine transferase; Specifically dimethylates two adjacent adenosines (A1518 and [...]
HX-OS.bin.34_800	536.701	19151	20431	+
HX-OS.bin.34_801	568.216	20555	21190	+
HX-OS.bin.34_802	170.496	21239	21979	+
HX-OS.bin.34_803	578.587	22263	23303	+	hypothetical protein
HX-OS.bin.34_804	273.89	23824	24177	+	regulatory protein SpoVG; Could be involved in septation (By similarity)
HX-OS.bin.34_805	542.417	24482	25846	+	UDP-N-acetylglucosamine pyrophosphorylase
HX-OS.bin.34_806	494.23	25895	26863	+	ribose-phosphate pyrophosphokinase
HX-OS.bin.34_807	343.636	27174	27344	+
HX-OS.bin.34_808	591.212	243	1877	-	extracellular solute-binding protein
HX-OS.bin.34_809	877.012	2025	3488	-	peptidase M23B
HX-OS.bin.34_810	288.993	3615	3797	-
HX-OS.bin.34_811	511.74	3943	4275	-	hypothetical protein
HX-OS.bin.34_812	448.291	4338	6644	-	soluble lytic transglycosylase
HX-OS.bin.34_813	1148.75	6778	7731	-	D-alanyl-D-alanine carboxypeptidase/D-alanyl-D-alanine-endopeptidase
HX-OS.bin.34_814	675.042	7809	8870	-	tetrachloroethene reductive dehalogenase domain protein, putative
HX-OS.bin.34_815	562.407	9007	9915	-	cation efflux system protein
HX-OS.bin.34_816	509.172	9962	11167	-	hypothetical protein
HX-OS.bin.34_817	621.171	11196	11843	-	phosphoglycerate mutase
HX-OS.bin.34_818	574.844	11893	12582	-	metal dependent phosphohydrolase
HX-OS.bin.34_819	681.067	12660	13772	-	4Fe-4S ferredoxin iron-sulfur binding domain protein
HX-OS.bin.34_820	590.13	13803	14504	-
HX-OS.bin.34_821	1483.45	14627	15646	-	alcohol dehydrogenase
HX-OS.bin.34_822	618.327	15722	17137	-	pyruvate kinase
HX-OS.bin.34_823	497.902	17581	18831	-	response regulator receiver domain-containing protein
HX-OS.bin.34_824	251.284	19735	20190	+	transcriptional regulator, TrmB
HX-OS.bin.34_825	685.555	20204	21553	+	MATE efflux family protein
HX-OS.bin.34_826	563.418	21565	22341	-	hypothetical protein
HX-OS.bin.34_827	1137.85	22481	23203	-
HX-OS.bin.34_828	87.0546	23347	23481	-
HX-OS.bin.34_829	1175.24	23508	23657	-
HX-OS.bin.34_830	1108.99	23824	24231	-	periplasmic sugar-binding proteins
HX-OS.bin.34_831	429.656	24420	24884	-	YbaK/prolyl-tRNA synthetase associated region
HX-OS.bin.34_832	633.431	24999	26255	-	TPR repeat-containing protein
HX-OS.bin.34_833	312.738	26648	27004	-
HX-OS.bin.34_834	527.35	623	1987	+	chromosomal replication initiator protein DnaA; Plays an important role in the initiation an [...]
HX-OS.bin.34_835	624.809	2230	3414	+	DNA polymerase III, beta subunit; DNA polymerase III is a complex, multichain enzyme respons [...]
HX-OS.bin.34_836	673.473	3709	4851	+	recombination protein F; The recF protein is involved in DNA metabolism; it is required for [...]
HX-OS.bin.34_837	1589.16	4848	5165	+
HX-OS.bin.34_838	1080.47	5383	7329	+	DNA gyrase subunit B
HX-OS.bin.34_839	1252.73	7538	11374	+	DNA gyrase subunit A
HX-OS.bin.34_840	872.068	11748	13034	+	Homoserine dehydrogenase
HX-OS.bin.34_841	1268.36	13223	14137	+	homoserine kinase
HX-OS.bin.34_842	637.781	14462	15691	+	aspartate kinase
HX-OS.bin.34_843	846.862	15691	16710	+	aspartate-semialdehyde dehydrogenase
HX-OS.bin.34_844	404.929	16754	17377	+	lysine exporter protein LysE/YggA
HX-OS.bin.34_845	270.169	17531	17704	+
HX-OS.bin.34_846	599.312	17743	18546	+
HX-OS.bin.34_847	1024.11	18665	19255	+	hypothetical protein
HX-OS.bin.34_848	999.838	19352	20212	-	protein of unknown function DUF75
HX-OS.bin.34_849	805.301	20653	22053	+	glycoside hydrolase family protein
HX-OS.bin.34_850	495.525	22177	23433	-	Integrase catalytic region
HX-OS.bin.34_851	723.36	23664	24650	+	TRAP transporter solute receptor TAXI family protein
HX-OS.bin.34_852	733.741	24703	26580	+	TRAP transporter, 4TM/12TM fusion protein
HX-OS.bin.34_853	512.283	642	2006	-	hypothetical protein
HX-OS.bin.34_854	898.499	2486	2812	-
HX-OS.bin.34_855	374.818	3050	3535	-	hypothetical protein
HX-OS.bin.34_856	280.435	3720	4400	+	putative hemolysin-III related protein
HX-OS.bin.34_857	606.671	4393	6150	-	aldehyde ferredoxin oxidoreductase
HX-OS.bin.34_858	765.818	6156	6554	-	4Fe-4S ferredoxin iron-sulfur binding domain-containing protein
HX-OS.bin.34_859	422.568	6818	7999	-	major facilitator superfamily MFS_1
HX-OS.bin.34_860	1004.58	8094	9491	-	dihydrolipoamide dehydrogenase
HX-OS.bin.34_861	466.906	9649	10938	-	hypothetical protein
HX-OS.bin.34_862	990.126	11732	12004	+	nucleoid protein Hbs
HX-OS.bin.34_863	3486.07	12083	12586	-	hypothetical protein
HX-OS.bin.34_864	411.778	12645	12908	-	stage V sporulation protein S
HX-OS.bin.34_865	551.571	13160	14512	-	Fe-S oxidoreductase
HX-OS.bin.34_866	972.963	14542	15000	-
HX-OS.bin.34_867	368.851	15414	15644	-
HX-OS.bin.34_868	730.553	15799	16908	-
HX-OS.bin.34_869	809.494	17044	20139	-	Tetratricopeptide TPR_2 repeat protein
HX-OS.bin.34_870	537.764	20214	22535	-
HX-OS.bin.34_871	0	22667	22795	-
HX-OS.bin.34_872	327.569	23469	24347	+	TrkH family potassium uptake protein
HX-OS.bin.34_873	0	24425	24526	+
HX-OS.bin.34_874	409.902	24820	25887	+	Trk family K(+) transporter
HX-OS.bin.34_875	149.625	26256	26471	+	TrkA-N domain protein
HX-OS.bin.34_876	1331.22	112	1923	-	hypothetical protein
HX-OS.bin.34_877	522.679	2240	3352	-	rod shape-determining protein RodA
HX-OS.bin.34_878	932.727	3397	5160	-	penicillin-binding protein 2
HX-OS.bin.34_879	760.103	5454	6257	-	ABC transporter, inner membrane subunit
HX-OS.bin.34_880	683.025	6430	7242	-	Zinc ABC transporter, ATP-binding protein
HX-OS.bin.34_881	699.096	7242	8174	-	cation ABC transporter, periplasmc-binding protein
HX-OS.bin.34_882	388.05	8307	8783	-	hypothetical protein
HX-OS.bin.34_883	606.702	9200	10831	-	glycosyl transferase, WecB/TagA/CpsF family
HX-OS.bin.34_884	802.659	10928	11908	-	NAD-dependent epimerase/dehydratase
HX-OS.bin.34_885	690.006	11964	12887	-	glycosyl transferase family protein
HX-OS.bin.34_886	824.451	12988	14106	-	bifunctional phosphoglucose/phosphomannose isomerase; Catalyzes the isomerization of both gl [...]
HX-OS.bin.34_887	934.262	14224	16047	-	EF hand domain/PKD domain-containing protein
HX-OS.bin.34_888	514.361	16281	17411	-
HX-OS.bin.34_889	438.224	17607	18491	+	hypothetical protein
HX-OS.bin.34_890	1116.25	18582	21779	+	hypothetical protein
HX-OS.bin.34_891	1243.46	21854	22921	-	glucose-1-phosphate thymidyltransferase
HX-OS.bin.34_892	1441.14	23039	24196	-	bacteriochlorophyll synthase 43 kDa subunit (chlP)
HX-OS.bin.34_893	1568.88	24246	25172	-	uncharacterized enzyme involved in pigment biosynthesis
HX-OS.bin.34_894	2480.87	25180	26265	-	ribokinase-like domain-containing protein
HX-OS.bin.34_895	266.417	235	1017	-	5-carboxymethyl-2-hydroxymuconate Delta-isomerase
HX-OS.bin.34_896	447.037	1091	2089	-	Zn-dependent dipeptidase
HX-OS.bin.34_897	685.555	2135	2674	-	TPR Domain containing protein
HX-OS.bin.34_898	1295.41	2703	4208	-	inosine-5'-monophosphate dehydrogenase
HX-OS.bin.34_899	368.442	4579	5511	+	quinolinate synthetase; Catalyzes the condensation of iminoaspartate with dihydroxyacetone p [...]
HX-OS.bin.34_900	467.508	5611	7200	+	L-aspartate oxidase
HX-OS.bin.34_901	479.263	7418	8263	+	nicotinate-nucleotide pyrophosphorylase
HX-OS.bin.34_902	449.355	8613	9377	-	pantothenate kinase; Catalyzes the phosphorylation of pantothenate (Pan), the first step in [...]
HX-OS.bin.34_903	157.307	9560	10138	-	predicted membrane protein
HX-OS.bin.34_904	751.656	10307	11635	-	two component, sigma54 specific, Fis family transcriptional regulator
HX-OS.bin.34_905	690.921	11638	13389	-	signal transduction histidine kinase, nitrogen specific, NtrB
HX-OS.bin.34_906	807.368	13524	14975	-	trypsin-like serine protease
HX-OS.bin.34_907	545.875	15074	15622	-
HX-OS.bin.34_908	554.255	15931	16476	-	Protein of unknown function DUF2148
HX-OS.bin.34_909	2695.52	16787	17755	-	ExsB family protein
HX-OS.bin.34_910	644.181	17932	18492	-	hypothetical protein
HX-OS.bin.34_911	362.118	18850	19563	-	cytochrome c biogenesis protein, transmembrane region
HX-OS.bin.34_912	413.509	19590	19994	-	nitrogen-fixing NifU-like
HX-OS.bin.34_913	1166.27	20303	21481	-	cysteine desulfurase
HX-OS.bin.34_914	947.695	21594	25304	-	transglutaminase domain protein
HX-OS.bin.34_915	563.663	25355	25771	-
HX-OS.bin.34_916	816.136	25835	26050	-
HX-OS.bin.34_917	513.453	286	1212	+	hypothetical protein
HX-OS.bin.34_918	722.579	1869	2360	+	4Fe-4S ferredoxin iron-sulfur binding domain-containing protein
HX-OS.bin.34_919	1010.17	2360	4171	+	aldehyde ferredoxin oxidoreductase
HX-OS.bin.34_920	661.668	4173	5402	+	FAD-dependent pyridine nucleotide-disulphide oxidoreductase
HX-OS.bin.34_921	421.232	5453	5731	+	hypothetical protein
HX-OS.bin.34_922	1433.11	6019	6672	+	L-fuculose phosphate aldolase
HX-OS.bin.34_923	504.324	6833	7735	-	diacylglycerol kinase, catalytic region
HX-OS.bin.34_924	545.671	7753	9405	-	hypothetical protein
HX-OS.bin.34_925	849.504	9567	10109	+	GCN5-related N-acetyltransferase
HX-OS.bin.34_926	708.663	10162	11496	+	recombination factor protein RarA
HX-OS.bin.34_927	633.124	11631	12521	+	UBA/THIF-type NAD/FAD binding protein
HX-OS.bin.34_928	678.818	12698	13831	+	D-alanine--D-alanine ligase
HX-OS.bin.34_929	711.327	13874	14443	+	nitroreductase family protein
HX-OS.bin.34_930	514.342	14594	15010	+	nickel-responsive regulator; Transcriptional regulator (Potential)
HX-OS.bin.34_931	646.679	15358	16143	+	hypothetical protein
HX-OS.bin.34_932	607.206	16164	16763	+	cobalt transport protein CbiM
HX-OS.bin.34_933	364.186	17031	17627	+	hypothetical protein
HX-OS.bin.34_934	564.714	17656	18399	+	cobalt ABC transporter, permease protein CbiQ
HX-OS.bin.34_935	1014.03	18396	19073	+	cobalt import ATP-binding protein CbiO
HX-OS.bin.34_936	923.4	19145	20824	-	ABC transporter related protein
HX-OS.bin.34_937	528.044	20992	22944	-	Radical SAM domain protein
HX-OS.bin.34_938	574.56	22929	23378	-
HX-OS.bin.34_939	412.475	23577	24965	-	Radical SAM domain protein
HX-OS.bin.34_940	288.048	25275	25427	-
HX-OS.bin.34_941	212.905	25713	25850	-
HX-OS.bin.34_942	369.789	1	1017	-	glycosyl transferase group 1
HX-OS.bin.34_943	801.591	1567	2475	-	TPR Domain containing protein
HX-OS.bin.34_944	381.091	3014	3730	+
HX-OS.bin.34_945	393.765	3753	4334	+	ECF subfamily RNA polymerase sigma factor
HX-OS.bin.34_946	364.226	4338	5063	+
HX-OS.bin.34_947	853.908	5107	6558	-	Peptidase M23
HX-OS.bin.34_948	583.505	6583	7725	-	putative deoxyguanosinetriphosphate triphosphohydrolase
HX-OS.bin.34_949	380.103	8139	8996	-	membrane bound sugar transport protein; Part of a binding-protein-dependent transport system [...]
HX-OS.bin.34_950	290.432	8996	9865	-	binding-protein-dependent transport systems inner membrane component; Part of a binding-prot [...]
HX-OS.bin.34_951	721.879	10054	11331	-	extracellular solute-binding protein family 1
HX-OS.bin.34_952	1340.8	11667	12926	-	ROK family protein
HX-OS.bin.34_953	650.526	13156	14388	-	glycosyl transferase group 1
HX-OS.bin.34_954	440.264	14772	15425	-	HhH-GPD family protein
HX-OS.bin.34_955	1587.24	15689	16732	-	Cellulase
HX-OS.bin.34_956	492.48	16774	17298	-	putative NTPase; Has nucleotide phosphatase activity towards ATP, GTP, CTP, TTP and UTP. May [...]
HX-OS.bin.34_957	483.852	17355	17858	-	HIT family hydrolase
HX-OS.bin.34_958	297.727	17880	18254	-
HX-OS.bin.34_959	1290.52	18279	19430	-	aminotransferase class V
HX-OS.bin.34_960	1184.07	19494	20225	-	2-phosphosulfolactate phosphatase
HX-OS.bin.34_961	708.476	20255	20536	-	cofactor-independent phosphoglycerate mutase
HX-OS.bin.34_962	638.599	20568	21662	-	cofactor-independent phosphoglycerate mutase; Catalyzes the interconversion of 2-phosphoglyc [...]
HX-OS.bin.34_963	699.777	21678	23495	-	RecD/TraA family helicase
HX-OS.bin.34_964	375.802	23869	24126	-	hypothetical protein
HX-OS.bin.34_965	448.183	1	354	-	hypothetical protein
HX-OS.bin.34_966	730.636	339	1094	-	glycosyl transferase family protein
HX-OS.bin.34_967	430.409	1193	2803	-	Na/Pi-cotransporter II-related protein
HX-OS.bin.34_968	375.598	2842	3678	-	xylose isomerase domain-containing protein
HX-OS.bin.34_969	735.078	4659	5981	+	glycerol-3-phosphate ABC transporter, periplasmic glycerol-3-phosphate-binding protein
HX-OS.bin.34_970	337.818	6008	6955	+	binding-protein-dependent transport systems inner membrane component; Part of a binding-prot [...]
HX-OS.bin.34_971	393.875	6966	7793	+	sn-glycerol-3-phosphate transport system permease protein; Part of a binding-protein-depende [...]
HX-OS.bin.34_972	445.165	7819	8709	+	protein of unknown function DUF89
HX-OS.bin.34_973	1581.81	8729	9679	+	aldo/keto reductase
HX-OS.bin.34_974	1562.81	9885	10871	+	T4 family peptidase
HX-OS.bin.34_975	811.813	10957	13674	+	putative glutamate--cysteine ligase/putative amino acid ligase
HX-OS.bin.34_976	542.78	13797	14294	-	hypothetical protein
HX-OS.bin.34_977	278.892	14572	15024	-	transcriptional regulator
HX-OS.bin.34_978	538.438	15432	16124	+	aspartate racemase
HX-OS.bin.34_979	440.468	16211	17404	+	sodium:dicarboxylate symporter
HX-OS.bin.34_980	975.308	17734	19182	+	prolyl-tRNA synthetase; Catalyzes the attachment of proline to tRNA(Pro) in a two-step react [...]
HX-OS.bin.34_981	1103.19	19215	19475	+	hypothetical protein
HX-OS.bin.34_982	491.558	19614	20396	-	SPFH domain-containing protein/band 7 family protein
HX-OS.bin.34_983	729.503	20393	21709	-	membrane-bound serine protease
HX-OS.bin.34_984	917.987	22128	23228	+	GTPase or GTP-binding protein-like protein
HX-OS.bin.34_985	0	23557	23616	+
HX-OS.bin.34_986	650.113	178	1578	+	uncharacterized FAD-dependent dehydrogenase
HX-OS.bin.34_987	525.884	1582	2352	+	stationary phase survival protein SurE; Nucleotidase that shows phosphatase activity on nucl [...]
HX-OS.bin.34_988	149.625	2382	2597	+
HX-OS.bin.34_989	781.652	2646	3284	+	protein-L-isoaspartate O-methyltransferase
HX-OS.bin.34_990	697.393	3702	5066	+	VanW family protein
HX-OS.bin.34_991	362.727	5106	5915	+
HX-OS.bin.34_992	265.636	5981	7075	-	PpiC-type peptidyl-prolyl cis-trans isomerase
HX-OS.bin.34_993	357.546	7481	7669	+	30S ribosomal protein S21
HX-OS.bin.34_994	445.736	7670	8137	+	GatB/YqeY domain-containing protein
HX-OS.bin.34_995	631.777	8312	9655	+	protein of unknown function DUF107
HX-OS.bin.34_996	1003.32	9833	10813	+	hypothetical protein
HX-OS.bin.34_997	499.541	10872	11318	+
HX-OS.bin.34_998	538.799	11340	12326	+	PhoH family protein
HX-OS.bin.34_999	681.576	12332	14620	+	metal dependent phosphohydrolase
HX-OS.bin.34_1000	244.841	14742	14969	+
HX-OS.bin.34_1001	673.123	15186	16154	+	TRAP transporter solute receptor, TAXI family
HX-OS.bin.34_1002	335.945	16217	16732	+
HX-OS.bin.34_1003	399.832	16729	18690	+	TRAP transporter, 4TM/12TM fusion protein
HX-OS.bin.34_1004	657.351	18730	20052	+	integral membrane protein
HX-OS.bin.34_1005	733.091	20060	21085	+	integral membrane protein
HX-OS.bin.34_1006	1378.6	21114	22055	+	hypothetical protein
HX-OS.bin.34_1007	589.091	22081	22479	+	cytidine deaminase
HX-OS.bin.34_1008	381.279	22507	23292	+	DNA repair protein RecO; Involved in DNA repair and recF pathway recombination (By similarity)
HX-OS.bin.34_1009	1055.54	1	540	-	pyruvate flavodoxin/ferredoxin oxidoreductase domain-containing protein
HX-OS.bin.34_1010	534.198	545	775	-	ferridoxin
HX-OS.bin.34_1011	652.909	772	1770	-	regulatory protein GntR HTH
HX-OS.bin.34_1012	394.385	2447	4450	-	TRAP transporter, 4TM/12TM fusion protein
HX-OS.bin.34_1013	412.364	4447	4959	-
HX-OS.bin.34_1014	1016.44	4959	5909	-	TRAP transporter solute receptor, TAXI family
HX-OS.bin.34_1015	534.636	6048	7877	-	putative UPF0069 protein
HX-OS.bin.34_1016	262.51	7960	8832	-	SIS domain-containing protein
HX-OS.bin.34_1017	0	8902	9018	-
HX-OS.bin.34_1018	472.23	9166	10596	-	cytosol non-specific dipeptidase
HX-OS.bin.34_1019	613.86	11142	11768	-	methenyltetrahydrofolate cyclohydrolase
HX-OS.bin.34_1020	250.364	11831	12229	-
HX-OS.bin.34_1021	535.091	12462	13658	-	Electron transfer flavoprotein alpha/beta-subunit
HX-OS.bin.34_1022	413.92	13674	14468	-	electron transfer flavoprotein subunit beta
HX-OS.bin.34_1023	725.455	14499	15551	-	hypothetical protein
HX-OS.bin.34_1024	974.755	15775	18324	-	preprotein translocase, SecA subunit; Part of the Sec protein translocase complex. Interacts [...]
HX-OS.bin.34_1025	450.895	18589	19194	-	hypothetical protein
HX-OS.bin.34_1026	350.959	19195	20433	-	metal dependent phosphohydrolase
HX-OS.bin.34_1027	747.409	20767	21450	-	hypothetical protein
HX-OS.bin.34_1028	718.2	21461	22000	-	ribosome-associated protein Y (PSrp-1)
HX-OS.bin.34_1029	809.555	22385	23128	-	amidophosphoribosyltransferase-like protein
HX-OS.bin.34_1030	299.805	1	588	+	integral membrane sensor signal transduction histidine kinase
HX-OS.bin.34_1031	655.015	578	1972	+	two component, sigma54 specific, Fis family transcriptional regulator
HX-OS.bin.34_1032	455.027	2253	3227	+	glutaconate CoA-transferase, subunit A (GctA)
HX-OS.bin.34_1033	357.844	3229	4008	+	3-oxoacid CoA-transferase subunit beta
HX-OS.bin.34_1034	420.746	4019	5254	+	acetyl-CoA acetyltransferase
HX-OS.bin.34_1035	818.687	5251	5634	+	hypothetical protein
HX-OS.bin.34_1036	451.722	5953	6726	+	cyclase family protein
HX-OS.bin.34_1037	535.009	6756	8732	+	Na+ symporter
HX-OS.bin.34_1038	1308.13	8734	10002	+	2-isopropylmalate synthase
HX-OS.bin.34_1039	715.346	10510	12156	-
HX-OS.bin.34_1040	475.279	12180	12587	-	putative transposase
HX-OS.bin.34_1041	788.082	12741	13508	+	transcriptional regulator IclR-like protein
HX-OS.bin.34_1042	786.927	13547	14401	+	3-methyl-2-oxobutanoate hydroxymethyltransferase; Catalyzes the reversible reaction in which [...]
HX-OS.bin.34_1043	729.116	14438	15388	+	hypothetical protein
HX-OS.bin.34_1044	934.199	15425	16660	+	Glu/Leu/Phe/Val dehydrogenase, C terminal protein
HX-OS.bin.34_1045	345.003	16764	17291	+	tripartite ATP-independent periplasmic transporter DctQ
HX-OS.bin.34_1046	601.805	17317	18600	+	TRAP dicarboxylate transporter, DctM subunit
HX-OS.bin.34_1047	931.93	18692	19744	+	TRAP dicarboxylate transporter-DctP subunit
HX-OS.bin.34_1048	620.264	19953	21122	+	Xaa-Pro aminopeptidase
HX-OS.bin.34_1049	987.359	21161	21895	+	hypothetical protein
HX-OS.bin.34_1050	682.813	21943	23121	+	amidohydrolase
HX-OS.bin.34_1051	0	23185	23265	+
HX-OS.bin.34_1052	2033.72	3	668	-	nucleotidyltransferase family protein
HX-OS.bin.34_1053	875.573	671	1774	-	myo-inositol-1-phosphate synthase
HX-OS.bin.34_1054	404.148	3217	4590	+	ATPase
HX-OS.bin.34_1055	756.16	4952	6241	+	modification methylase MjaI
HX-OS.bin.34_1056	671.564	6241	6870	+	conserved hypothetical cytosolic protein
HX-OS.bin.34_1057	165.738	7116	7310	-
HX-OS.bin.34_1058	0	7322	7438	-
HX-OS.bin.34_1059	421.977	7449	8381	-	dipeptide ABC transporter permease; Part of a binding-protein-dependent transport system. Pr [...]
HX-OS.bin.34_1060	348.898	8454	8933	-	transposase
HX-OS.bin.34_1061	298.964	9007	9576	-	transposase
HX-OS.bin.34_1062	556.457	9697	9960	-
HX-OS.bin.34_1063	253.094	10295	10561	-	methylglyoxal synthase
HX-OS.bin.34_1064	0	10630	10743	-
HX-OS.bin.34_1065	307.475	10809	11066	-	RNP-1 like RNA-binding protein
HX-OS.bin.34_1066	757.542	11342	12043	+	DNA-binding response regulator
HX-OS.bin.34_1067	651.801	12040	13806	+	multi-sensor signal transduction histidine kinase
HX-OS.bin.34_1068	1015.24	14065	14883	+	phosphate binding protein
HX-OS.bin.34_1069	375.146	14905	15789	+	ABC-type phosphate transport system, permease component; Part of a binding-protein-dependent [...]
HX-OS.bin.34_1070	281.782	15786	16640	+	ABC-type phosphate transport system, permease component; Part of a binding-protein-dependent [...]
HX-OS.bin.34_1071	826.105	16634	17419	+	phosphate ABC transporter, ATP-binding protein; Part of the ABC transporter complex pstSACB [...]
HX-OS.bin.34_1072	452.014	17512	18174	+	phosphate uptake regulator, PhoU
HX-OS.bin.34_1073	1529.46	18194	19117	-	phosphate butyryltransferase
HX-OS.bin.34_1074	602.474	19387	20454	-	butyrate kinase
HX-OS.bin.34_1075	307.944	20704	21867	-	aminotransferase
HX-OS.bin.34_1076	380.864	21923	22192	-	indolepyruvate oxidoreductase subunit beta
HX-OS.bin.34_1077	0	124	246	+
HX-OS.bin.34_1078	774.786	281	955	+	MotA/TolQ/ExbB proton channel family protein
HX-OS.bin.34_1079	267.74	933	1349	+	biopolymer transport protein ExbD/TolR
HX-OS.bin.34_1080	989.197	1721	3214	+	hypothetical protein
HX-OS.bin.34_1081	567.915	3154	4167	+	site-specific recombinase XerD
HX-OS.bin.34_1082	861.84	4246	5070	+	purine nucleoside phosphorylase
HX-OS.bin.34_1083	335.046	5063	5518	+	putative small multi-drug export protein
HX-OS.bin.34_1084	509.611	5817	6848	+	translation initiation factor 2B subunit I; Catalyzes the interconversion of methylthioribos [...]
HX-OS.bin.34_1085	1211.44	7006	8271	+	UDP-N-acetylglucosamine 1-carboxyvinyltransferase
HX-OS.bin.34_1086	1496.49	8431	9447	+	rod shape-determining protein Mbl
HX-OS.bin.34_1087	1311.47	9921	11654	+	hypothetical protein
HX-OS.bin.34_1088	417.918	11790	12485	+	2-C-methyl-D-erythritol 4-phosphate cytidylyltransferase; Catalyzes the formation of 4-dipho [...]
HX-OS.bin.34_1089	1030.73	12559	13416	+	4-diphosphocytidyl-2C-methyl-D-erythritol kinase; Catalyzes the phosphorylation of the posit [...]
HX-OS.bin.34_1090	1132.39	13531	14010	+	2C-methyl-D-erythritol 2,4-cyclodiphosphate synthase; Converts 4-diphosphocytidyl-2-C-methyl [...]
HX-OS.bin.34_1091	645.49	14284	14679	+
HX-OS.bin.34_1092	505.377	14714	15649	+	TPR Domain containing protein
HX-OS.bin.34_1093	680.4	15682	16251	+	nicotinic acid mononucleotide adenylyltransferase; Catalyzes the reversible adenylation of n [...]
HX-OS.bin.34_1094	576.396	16276	16851	+	HD superfamily hydrolase
HX-OS.bin.34_1095	1209.95	16851	18035	+	cell envelope-related transcriptional attenuator
HX-OS.bin.34_1096	386.149	18246	18770	+	iojap-like protein
HX-OS.bin.34_1097	848.268	18767	19147	+
HX-OS.bin.34_1098	375.608	19153	20208	-	conserved hypothetical protein TIGR00374
HX-OS.bin.34_1099	665.796	20543	21226	+	hypothetical protein
HX-OS.bin.34_1100	700.298	21274	21831	+	putative PAS/PAC sensor protein
HX-OS.bin.34_1101	614.949	291	677	+	glycine cleavage system protein H
HX-OS.bin.34_1102	692.987	703	2046	+	glycine dehydrogenase subunit 1; The glycine cleavage system catalyzes the degradation of gl [...]
HX-OS.bin.34_1103	485.78	2059	3564	+	glycine dehydrogenase subunit 2; The glycine cleavage system catalyzes the degradation of gl [...]
HX-OS.bin.34_1104	727.302	3583	4701	+	glycine cleavage system T protein; The glycine cleavage system catalyzes the degradation of [...]
HX-OS.bin.34_1105	495.087	4958	6316	+	amino acid carrier protein
HX-OS.bin.34_1106	465.988	6385	7500	+	alanine dehydrogenase
HX-OS.bin.34_1107	1114.88	7597	9222	-	chaperonin GroEL; Prevents misfolding and promotes the refolding and proper assembly of unfo [...]
HX-OS.bin.34_1108	259.243	9311	9616	-	chaperonin Cpn10; Binds to Cpn60 in the presence of Mg-ATP and suppresses the ATPase activit [...]
HX-OS.bin.34_1109	327.412	9804	10826	-	metalloendopeptidase glycoprotease family
HX-OS.bin.34_1110	193.378	11150	11620	-	YdiD
HX-OS.bin.34_1111	439.458	11627	12328	-	glycoprotease protein family member
HX-OS.bin.34_1112	209.424	12309	12785	-	hypothetical protein
HX-OS.bin.34_1113	764.503	13131	14306	-	alanine racemase; Provides the D-alanine required for cell wall biosynthesis (By similarity)
HX-OS.bin.34_1114	713.129	14497	16041	-	carbohydrate kinase
HX-OS.bin.34_1115	1351.37	16226	16612	-	phosphopantethiene-protein transferase domain-contain protein; Transfers the 4'-phosphopante [...]
HX-OS.bin.34_1116	1543.24	16696	17091	-	FxsA cytoplasmic membrane protein
HX-OS.bin.34_1117	375.646	17188	17625	-	hypothetical protein
HX-OS.bin.34_1118	890.834	17909	18970	-	threonine aldolase
HX-OS.bin.34_1119	448.783	19329	20657	-	glutamine synthetase, type I
HX-OS.bin.34_1120	241.015	20755	21522	-	glucosamine--fructose-6-phosphate aminotransferase
HX-OS.bin.34_1121	1017.4	52	360	+	30S ribosomal protein S10; Involved in the binding of tRNA to the ribosomes (By similarity)
HX-OS.bin.34_1122	753.357	645	1268	+	ribosomal protein L3; One of the primary rRNA binding proteins, it binds directly near the 3 [...]
HX-OS.bin.34_1123	729.814	1306	1929	+	50S ribosomal protein L4; One of the primary rRNA binding proteins, this protein initially b [...]
HX-OS.bin.34_1124	244.841	1929	2216	+	50S ribosomal protein L23; One of the early assembly proteins it binds 23S rRNA. One of the [...]
HX-OS.bin.34_1125	800.34	2253	3089	+	ribosomal protein L2; One of the primary rRNA binding proteins. Required for association of [...]
HX-OS.bin.34_1126	443.291	3111	3395	+	ribosomal protein S19; Protein S19 forms a complex with S13 that binds strongly to the 16S r [...]
HX-OS.bin.34_1127	366.197	3669	4013	+	ribosomal protein L22; This protein binds specifically to 23S rRNA; its binding is stimulate [...]
HX-OS.bin.34_1128	1330.83	4014	4757	+	30S ribosomal protein S3; Binds the lower part of the 30S subunit head. Binds mRNA in the 70 [...]
HX-OS.bin.34_1129	1757.3	4741	5163	+	50S ribosomal protein L16; Binds 23S rRNA and is also seen to make contacts with the A and p [...]
HX-OS.bin.34_1130	460.004	5164	5361	+	50S ribosomal protein L29
HX-OS.bin.34_1131	865.484	5388	5645	+	ribosomal protein S17; One of the primary rRNA binding proteins, it binds specifically to th [...]
HX-OS.bin.34_1132	1051.02	5691	6059	+	ribosomal protein L14
HX-OS.bin.34_1133	1940.92	6081	6410	+	ribosomal protein L24
HX-OS.bin.34_1134	973.923	6421	6960	+	50S ribosomal protein L5; This is 1 of the proteins that binds and probably mediates the att [...]
HX-OS.bin.34_1135	268.535	7204	7389	+	ribosomal protein S14
HX-OS.bin.34_1136	913.091	7450	7848	+	30S ribosomal protein S8; One of the primary rRNA binding proteins, it binds directly to 16S [...]
HX-OS.bin.34_1137	625.705	8117	8656	+	ribosomal protein L6; This protein binds to the 23S rRNA, and is important in its secondary [...]
HX-OS.bin.34_1138	778.674	8751	9116	+	50S ribosomal protein L18; This is one of the proteins that binds and probably mediates the [...]
HX-OS.bin.34_1139	919.845	9362	9904	+	ribosomal protein S5
HX-OS.bin.34_1140	612.935	9891	10331	+	50S ribosomal protein L15; Binds to the 23S rRNA (By similarity)
HX-OS.bin.34_1141	669.116	10332	11600	+	preprotein translocase, SecY subunit
HX-OS.bin.34_1142	1752.07	11845	12498	+	adenylate kinase; Catalyzes the reversible transfer of the terminal phosphate group between [...]
HX-OS.bin.34_1143	589.932	12503	13264	+	methionine aminopeptidase; Removes the amino-terminal methionine from nascent proteins (By s [...]
HX-OS.bin.34_1144	204.034	13536	13751	+	translation initiation factor IF-1
HX-OS.bin.34_1145	0	13950	14066	+
HX-OS.bin.34_1146	536.318	14091	14468	+	30S ribosomal protein S13; Located at the top of the head of the 30S subunit, it contacts se [...]
HX-OS.bin.34_1147	1231.62	14497	14892	+	ribosomal protein S11
HX-OS.bin.34_1148	728.721	15129	15761	+	SSU ribosomal protein S4P; One of the primary rRNA binding proteins, it binds directly to 16 [...]
HX-OS.bin.34_1149	509.513	15807	16769	+	DNA-directed RNA polymerase subunit alpha; DNA-dependent RNA polymerase catalyzes the transc [...]
HX-OS.bin.34_1150	738.673	16771	17124	+	50S ribosomal protein L17
HX-OS.bin.34_1151	609.924	17641	18483	+	cobalt transporter ATP-binding subunit; Part of the ABC transporter complex cbiONQ involved [...]
HX-OS.bin.34_1152	466.521	18468	19355	+	cobalt transporter ATP-binding subunit; Part of the ABC transporter complex cbiONQ involved [...]
HX-OS.bin.34_1153	765.818	19381	20178	+	cobalt transport protein
HX-OS.bin.34_1154	546.713	20465	21211	+	tRNA pseudouridine synthase A; Formation of pseudouridine at positions 38, 39 and 40 in the [...]
HX-OS.bin.34_1155	1157.34	104	2926	-	excinuclease ABC, A subunit; The UvrABC repair system catalyzes the recognition and processi [...]
HX-OS.bin.34_1156	756.181	2966	4966	-	excinuclease ABC subunit B
HX-OS.bin.34_1157	615.747	5331	7043	-	adenine deaminase
HX-OS.bin.34_1158	1027.14	7260	7874	-	Dephospho-CoA kinase
HX-OS.bin.34_1159	551.723	8156	10807	-	DNA polymerase I
HX-OS.bin.34_1160	154.636	11224	11451	-
HX-OS.bin.34_1161	689.338	11479	14973	-	DNA polymerase III DnaE
HX-OS.bin.34_1162	1135.95	15270	16301	-	Diphosphate--fructose-6-phosphate 1-phosphotransferase
HX-OS.bin.34_1163	542.208	16307	17173	-	fructose-1,6-bisphosphate aldolase
HX-OS.bin.34_1164	786.372	17623	18642	+	HflK protein
HX-OS.bin.34_1165	482.785	18642	19493	+	HflC protein
HX-OS.bin.34_1166	944.914	19784	20977	-	D-isomer specific 2-hydroxyacid dehydrogenase NAD-binding
HX-OS.bin.34_1167	857.356	318	1208	-	S-adenosyl-L-homocysteine hydrolase
HX-OS.bin.34_1168	729.814	1591	2214	-	Beta-lactamase-like
HX-OS.bin.34_1169	917.971	2293	3297	-	glycerophosphoryl diester phosphodiesterase
HX-OS.bin.34_1170	1344.99	3341	3790	-	D-tyrosyl-tRNA(Tyr) deacylase; Hydrolyzes D-tyrosyl-tRNA(Tyr) into D-tyrosine and free tRNA( [...]
HX-OS.bin.34_1171	805.561	3836	5965	-	guanosine polyphosphate pyrophosphohydrolase/synthetase; In eubacteria ppGpp (guanosine 3'-d [...]
HX-OS.bin.34_1172	843.498	6272	6790	-	adenine phosphoribosyltransferase; Catalyzes a salvage reaction resulting in the formation o [...]
HX-OS.bin.34_1173	1113.98	6805	8550	-	single-stranded-DNA-specific exonuclease RecJ
HX-OS.bin.34_1174	357.336	8834	9055	-
HX-OS.bin.34_1175	921.754	9081	9998	-	protein-export membrane protein SecF
HX-OS.bin.34_1176	540.254	10023	11213	-	preprotein translocase subunit SecD
HX-OS.bin.34_1177	225.141	11449	11709	-
HX-OS.bin.34_1178	767.61	11876	12985	-	queuine tRNA-ribosyltransferase; Exchanges the guanine residue with 7-aminomethyl-7- deazagu [...]
HX-OS.bin.34_1179	493.965	13180	14208	-	S-adenosylmethionine:tRNA ribosyltransferase-isomerase; Transfers and isomerizes the ribose [...]
HX-OS.bin.34_1180	1619.8	14230	15642	-	SpoIID/LytB domain-containing protein
HX-OS.bin.34_1181	553.926	15823	16851	-	Holliday junction DNA helicase RuvB; The ruvA-ruvB complex in the presence of ATP renatures [...]
HX-OS.bin.34_1182	447.425	16934	17524	-	Holliday junction DNA helicase RuvA
HX-OS.bin.34_1183	492.801	17717	18187	-	Holliday junction resolvase; Nuclease that resolves Holliday junction intermediates in genet [...]
HX-OS.bin.34_1184	971.683	18184	18948	-	hypothetical protein
HX-OS.bin.34_1185	841.196	19332	20054	-	NH(3)-dependent NAD(+) synthetase
HX-OS.bin.34_1186	668.308	192	1145	-	phospho-N-acetylmuramoyl-pentapeptide- transferase
HX-OS.bin.34_1187	530.152	1138	2589	-	UDP-N-acetylmuramoyl-tripeptide--D-alanyl-D- alanine ligase; Involved in cell wall formation [...]
HX-OS.bin.34_1188	408.376	2576	4165	-	UDP-N-acetylmuramyl tripeptide synthase
HX-OS.bin.34_1189	556.893	4398	6080	-	stage V sporulation protein D
HX-OS.bin.34_1190	454.01	6120	6572	-
HX-OS.bin.34_1191	650.843	6693	7640	-	hypothetical protein; Exhibits S-adenosyl-L-methionine-dependent methyltransferase activity [...]
HX-OS.bin.34_1192	822.938	7647	8078	-	cell division protein MraZ
HX-OS.bin.34_1193	1530.77	8933	9646	-	putative zinc ribbon domain family
HX-OS.bin.34_1194	731.676	9971	11002	-	radical SAM protein; Specifically methylates position 2 of adenine 2503 in 23S rRNA (By simi [...]
HX-OS.bin.34_1195	747.115	11017	12066	-	NADPH-dependent FMN reductase
HX-OS.bin.34_1196	1158.72	12124	13368	-	malate/lactate dehydrogenase
HX-OS.bin.34_1197	449.124	13430	18355	-	cytidyltransferase-like protein
HX-OS.bin.34_1198	358.304	18521	18766	+
HX-OS.bin.34_1199	277.928	18774	18995	-	NifU domain-containing protein
HX-OS.bin.34_1200	0	19015	19089	-
HX-OS.bin.34_1201	147.431	176	454	-
HX-OS.bin.34_1202	141.75	535	762	-
HX-OS.bin.34_1203	214.707	1308	2087	+
HX-OS.bin.34_1204	874.936	2223	3263	+
HX-OS.bin.34_1205	122.421	5234	5449	+	XRE family transcriptional regulator
HX-OS.bin.34_1206	361.78	5453	6256	+
HX-OS.bin.34_1207	286.836	6246	8099	-	hypothetical protein
HX-OS.bin.34_1208	592.773	8520	9545	-
HX-OS.bin.34_1209	278.013	10273	10737	-
HX-OS.bin.34_1210	871.849	10848	12350	-
HX-OS.bin.34_1211	419.224	12607	13440	-	phospholipase D/transphosphatidylase
HX-OS.bin.34_1212	146.174	13502	13702	-
HX-OS.bin.34_1213	366.025	13849	14145	-
HX-OS.bin.34_1214	340.819	14148	14897	-	chromosome-partitioning ATPase
HX-OS.bin.34_1215	769.5	15172	15927	-	cassette chromosome recombinase B
HX-OS.bin.34_1216	0	16143	16247	+
HX-OS.bin.34_1217	365.434	16293	16493	-
HX-OS.bin.34_1218	512.283	16483	16872	-	GP46
HX-OS.bin.34_1219	645.136	16856	17233	-
HX-OS.bin.34_1220	0	3	98	-
HX-OS.bin.34_1221	698.329	122	811	-	vitamin B12 dependent methionine synthase, activation region
HX-OS.bin.34_1222	1364.47	867	1751	-	methylenetetrahydrofolate reductase
HX-OS.bin.34_1223	810.635	1812	2612	-	methyltetrahydrofolate:corrinoid/iron-sulfur protein methyltransferase
HX-OS.bin.34_1224	680.497	2631	3269	-	trimethylamine corrinoid protein 2
HX-OS.bin.34_1225	788.532	3468	4283	-	pyrroline-5-carboxylate reductase
HX-OS.bin.34_1226	826.583	4308	5057	-	ApbE family lipoprotein
HX-OS.bin.34_1227	712.919	5144	5551	-	ferridoxin
HX-OS.bin.34_1228	1232.43	5823	6983	-	hypothetical protein
HX-OS.bin.34_1229	970.054	7083	8660	-	pyruvate carboxyltransferase
HX-OS.bin.34_1230	667.574	8927	10462	-	2-isopropylmalate synthase; Catalyzes the condensation of the acetyl group of acetyl-CoA wit [...]
HX-OS.bin.34_1231	862.266	10588	11415	-	prephenate dehydratase
HX-OS.bin.34_1232	811.22	11701	12696	-	ketol-acid reductoisomerase
HX-OS.bin.34_1233	498.273	12803	13315	-	acetolactate synthase, small subunit
HX-OS.bin.34_1234	1069.04	13318	14988	-	acetolactate synthase, large subunit, biosynthetic type
HX-OS.bin.34_1235	429.793	170	586	+	rrf2 family protein
HX-OS.bin.34_1236	679.379	621	953	+	hypothetical protein
HX-OS.bin.34_1237	594.729	1031	1939	+	cysteine synthase
HX-OS.bin.34_1238	1272.42	2019	4745	+	heavy metal translocating P-type ATPase
HX-OS.bin.34_1239	529.82	4762	4944	+	YHS domain protein
HX-OS.bin.34_1240	635.465	5157	5549	+
HX-OS.bin.34_1241	766.135	5549	6733	+	hypothetical protein
HX-OS.bin.34_1242	446.292	6730	7440	+	ABC transporter related
HX-OS.bin.34_1243	675.423	7430	8125	+	ABC transporter ATP binding protein
HX-OS.bin.34_1244	691.316	8169	8627	+	protein of unknown function DUF1573
HX-OS.bin.34_1245	258.578	8690	9598	+	quinolinate synthetase
HX-OS.bin.34_1246	843.032	9652	10707	+	permease
HX-OS.bin.34_1247	714.671	10798	11130	+	EMAP domain-containing protein
HX-OS.bin.34_1248	938.838	11335	11769	+
HX-OS.bin.34_1249	899.487	12106	12951	+	PfkB domain protein
HX-OS.bin.34_1250	1155.79	12944	13759	+	Radical SAM domain protein
HX-OS.bin.34_1251	1155.43	13823	14623	+	NAD-dependent deacetylase; Modulates the activity of chromatin proteins, thereby having an e [...]
HX-OS.bin.34_1252	0	14630	14713	+
HX-OS.bin.34_1253	1132.08	372	3026	+	polyA polymerase family protein
HX-OS.bin.34_1254	194.966	3016	3663	+	hypothetical protein
HX-OS.bin.34_1255	598.335	4006	4992	+	tryptophanyl-tRNA synthetase
HX-OS.bin.34_1256	317.422	4994	5752	+	segregation and condensation protein A; Participates in chromosomal partition during cell di [...]
HX-OS.bin.34_1257	591.314	5797	6273	+	putative transcriptional regulator; Participates in chromosomal partition during cell divisi [...]
HX-OS.bin.34_1258	631.326	6275	7000	+	ribosomal large subunit pseudouridine synthase B
HX-OS.bin.34_1259	365.685	7087	7785	+	cytidylate kinase
HX-OS.bin.34_1260	637.806	7790	8632	+	hydroxymethylbutenyl pyrophosphate reductase
HX-OS.bin.34_1261	202.091	8629	8817	-	50S ribosomal protein L28
HX-OS.bin.34_1262	622.748	9141	9692	+	putative methyltransferase
HX-OS.bin.34_1263	299.93	9899	10378	+	pantetheine-phosphate adenylyltransferase; Reversibly transfers an adenylyl group from ATP t [...]
HX-OS.bin.34_1264	692.36	10592	11584	+	PDZ/DHR/GLGF domain protein
HX-OS.bin.34_1265	380.741	11615	12949	-	hypothetical protein
HX-OS.bin.34_1266	595.242	13048	14049	+	phosphotransacetylase
HX-OS.bin.34_1267	1067.51	270	869	-	hypothetical protein
HX-OS.bin.34_1268	383.668	881	1171	-	hypothetical protein
HX-OS.bin.34_1269	509.269	1183	2157	-	hypothetical protein
HX-OS.bin.34_1270	402.729	2161	2802	-	hypothetical protein
HX-OS.bin.34_1271	535.261	2842	5355	-	CRISPR-associated helicase Cas3
HX-OS.bin.34_1272	495.535	5339	6091	-	CRISPR-associated Cas5 family Hmari subtype protein
HX-OS.bin.34_1273	502.74	6110	7009	-	CRISPR-associated protein, Csh2 family
HX-OS.bin.34_1274	1025.49	7002	8912	-	CRISPR-associated Csh1 family protein
HX-OS.bin.34_1275	394.249	8982	9920	-	Helix-turn-helix type 11 domain protein
HX-OS.bin.34_1276	1364.11	10606	10941	-	hypothetical protein
HX-OS.bin.34_1277	67.5423	11054	11227	-
HX-OS.bin.34_1278	370.247	11669	12406	-	IstB ATP binding domain-containing protein
HX-OS.bin.34_1279	337.459	12393	13193	-	putative transposase
HX-OS.bin.34_1280	213.679	2	166	+	asparaginyl-tRNA synthetase
HX-OS.bin.34_1281	795.53	610	2415	+	aspartyl-tRNA synthetase
HX-OS.bin.34_1282	501.51	3138	3758	+	5-formyltetrahydrofolate cyclo-ligase family protein
HX-OS.bin.34_1283	700.394	3763	5742	+	ribosomal protein S1
HX-OS.bin.34_1284	623.231	5913	7628	+	general secretory pathway protein E
HX-OS.bin.34_1285	746.564	7674	8039	+	S23 ribosomal protein
HX-OS.bin.34_1286	859.713	8089	10740	+	alanyl-tRNA synthetase
HX-OS.bin.34_1287	673.747	10886	11308	+	hypothetical protein; Could be a nuclease that resolves Holliday junction intermediates in g [...]
HX-OS.bin.34_1288	474.186	11313	12260	+	conserved hypothetical protein tigr00247
HX-OS.bin.34_1289	1027.37	12306	12917	+	uridine kinase
HX-OS.bin.34_1290	0	2	151	+
HX-OS.bin.34_1291	447.9	192	1070	+	hypothetical protein
HX-OS.bin.34_1292	271.525	1154	2722	+	Long-chain-fatty-acid--CoA ligase (Long-chain acyl-CoA synthetase)
HX-OS.bin.34_1293	254.218	3138	3842	+	putative GAF sensor protein
HX-OS.bin.34_1294	726.625	4124	5425	+	Glu/Leu/Phe/Val dehydrogenase
HX-OS.bin.34_1295	695.099	5497	6912	+	pyruvate carboxyltransferase
HX-OS.bin.34_1296	710.459	6935	8857	+	aconitate hydratase
HX-OS.bin.34_1297	1305.82	9152	10150	+	Isocitrate dehydrogenase (NAD(+))
HX-OS.bin.34_1298	609.893	10427	12088	+	dihydroxy-acid dehydratase
HX-OS.bin.34_1299	774.451	167	1141	+	oligopeptide ABC transporter ATP-binding protein
HX-OS.bin.34_1300	680.368	1147	2109	+	oligopeptide ABC transporter ATP-binding protein
HX-OS.bin.34_1301	438.436	2508	3023	+	CarD family transcriptional regulator
HX-OS.bin.34_1302	609.984	3188	4054	+	methenyltetrahydrofolate cyclohydrolase; Catalyzes the oxidation of 5,10- methylenetetrahydr [...]
HX-OS.bin.34_1303	1285.83	4304	4744	+	OsmC-like protein
HX-OS.bin.34_1304	618.709	4795	6684	-	tRNA uridine 5-carboxymethylaminomethyl modification enzyme GidA; NAD-binding protein involv [...]
HX-OS.bin.34_1305	494.134	7513	8172	+	serine/threonine protein kinase
HX-OS.bin.34_1306	531.535	8409	9110	+	purine nucleoside phosphorylase
HX-OS.bin.34_1307	904.367	9317	9982	+	beta-lactamase domain-containing protein
HX-OS.bin.34_1308	276.526	9979	10233	+	periplasmic serine protease
HX-OS.bin.34_1309	399.279	10288	11067	+	hypothetical protein
HX-OS.bin.34_1310	320.053	11074	11991	+
HX-OS.bin.34_1311	0	3	101	+
HX-OS.bin.34_1312	357.082	76	1482	-	UDP-N-acetylmuramoylalanine/D-glutamate ligase; Cell wall formation. Catalyzes the addition [...]
HX-OS.bin.34_1313	259.058	2289	2753	+	CMP/dCMP deaminase zinc-binding protein
HX-OS.bin.34_1314	1606.16	3501	3800	+
HX-OS.bin.34_1315	824.369	3754	5478	+	DNA polymerase III subunits gamma and tau
HX-OS.bin.34_1316	675.096	5514	5822	+	conserved hypothetical protein TIGR00103
HX-OS.bin.34_1317	712.705	5860	6465	+	recombination protein RecR; May play a role in DNA repair. It seems to be involved in an rec [...]
HX-OS.bin.34_1318	825.537	6507	7079	+	pyruvate/ketoisovalerate oxidoreductase, gamma subunit
HX-OS.bin.34_1319	959.777	7076	7375	+	pyruvate ferredoxin oxidoreductase, delta subunit
HX-OS.bin.34_1320	1028.95	7389	8573	+	pyruvate flavodoxin/ferredoxin oxidoreductase domain-containing protein
HX-OS.bin.34_1321	505.581	8588	9511	+	thiamine pyrophosphate binding domain-containing protein
HX-OS.bin.34_1322	590.938	9717	10601	+	pyridoxal biosynthesis lyase PdxS
HX-OS.bin.34_1323	974.182	10641	11207	+	glutamine amidotransferase subunit PdxT; Involved in the hydrolysis of glutamine to glutamat [...]
HX-OS.bin.34_1324	527.839	3	926	+	hypothetical protein
HX-OS.bin.34_1325	811.264	984	1787	+	metal dependent phosphohydrolase
HX-OS.bin.34_1326	829.903	1922	3415	+	threonine synthase
HX-OS.bin.34_1327	1398.33	3624	5285	+	RNA-metabolising metallo-beta-lactamase
HX-OS.bin.34_1328	702.307	5379	5834	-	heat shock protein HSP20
HX-OS.bin.34_1329	218.608	5906	6241	-	thioredoxin
HX-OS.bin.34_1330	510.668	6275	6694	-
HX-OS.bin.34_1331	207.744	7161	7358	+
HX-OS.bin.34_1332	846.835	7416	8723	+	polyA polymerase family protein
HX-OS.bin.34_1333	866.793	8780	9040	+	hypothetical protein
HX-OS.bin.34_1334	279.598	9109	11010	+	aldehyde:ferredoxin oxidoreductase
HX-OS.bin.34_1335	231.955	11010	11237	+
HX-OS.bin.34_1336	378.687	11221	11445	-
HX-OS.bin.34_1337	537.69	3	767	-	major facilitator transporter
HX-OS.bin.34_1338	523.991	881	1351	-	GCN5-related N-acetyltransferase
HX-OS.bin.34_1339	663.526	1594	2700	-	major facilitator superfamily MFS_1
HX-OS.bin.34_1340	732.024	2882	4057	-
HX-OS.bin.34_1341	811.473	4029	4973	-
HX-OS.bin.34_1342	319.18	4988	6064	-
HX-OS.bin.34_1343	382.797	6042	6632	-
HX-OS.bin.34_1344	0	6752	6850	-
HX-OS.bin.34_1345	0	7095	7232	-
HX-OS.bin.34_1346	564.199	7432	9087	+	hypothetical protein
HX-OS.bin.34_1347	561.694	9065	9472	+	ABC transporter related
HX-OS.bin.34_1348	1053.23	9737	10810	+	hypothetical protein
HX-OS.bin.34_1349	886.512	163	1491	-	pyrimidine-nucleoside phosphorylase
HX-OS.bin.34_1350	674.341	1759	3723	-	membrane-bound proton-translocating pyrophosphatase
HX-OS.bin.34_1351	658.805	3886	6543	-	pyruvate phosphate dikinase
HX-OS.bin.34_1352	489.682	6546	7367	-	protein of unknown function DUF299
HX-OS.bin.34_1353	421.338	7381	9465	-	glycyl-tRNA synthetase, beta subunit
HX-OS.bin.34_1354	494.562	9474	10376	-	glycyl-tRNA synthetase subunit alpha
HX-OS.bin.34_1355	0	1	96	-
HX-OS.bin.34_1356	537.151	211	1386	-	malic enzyme
HX-OS.bin.34_1357	285.868	1416	1970	-	fumarate hydratase
HX-OS.bin.34_1358	368.13	1988	2833	-	fumarate hydratase
HX-OS.bin.34_1359	337.158	3028	3393	-	hypothetical protein
HX-OS.bin.34_1360	697.688	3512	4189	-	hypothetical protein
HX-OS.bin.34_1361	351.867	4268	6271	-	faeJ
HX-OS.bin.34_1362	639.307	6289	7152	-	faeF
HX-OS.bin.34_1363	352.029	7313	8614	-	faeE
HX-OS.bin.34_1364	633.419	8753	9355	-	C4-dicarboxylate transport system (permease small protein)
HX-OS.bin.34_1365	345.267	9388	10272	-	C4-dicarboxylate transport system C4-dicarboxylate-binding protein
HX-OS.bin.34_1366	565.548	381	806	+	50S ribosomal protein L13; This protein is one of the early assembly proteins of the 50S rib [...]
HX-OS.bin.34_1367	426.135	830	1222	+	30S ribosomal protein S9
HX-OS.bin.34_1368	1150.62	1351	2448	+	alanine racemase domain-containing protein
HX-OS.bin.34_1369	525.896	2438	3370	+	ornithine carbamoyltransferase
HX-OS.bin.34_1370	437.349	3713	4498	+	hypothetical protein
HX-OS.bin.34_1371	606.042	4518	5729	+	YbbR family protein
HX-OS.bin.34_1372	729.082	5930	7279	+	phosphoglucosamine mutase; Catalyzes the conversion of glucosamine-6-phosphate to glucosamin [...]
HX-OS.bin.34_1373	971.772	8371	9531	+	glucosamine--fructose-6-phosphate aminotransferase; Catalyzes the first step in hexosamine m [...]
HX-OS.bin.34_1374	137.455	1	171	+	ribosomal protein L7/L12
HX-OS.bin.34_1375	567.166	305	4039	+	DNA-directed RNA polymerase subunit beta; DNA-dependent RNA polymerase catalyzes the transcr [...]
HX-OS.bin.34_1376	992.174	4210	9255	+	DNA-directed RNA polymerase, beta' subunit
HX-OS.bin.34_1377	531.655	180	1439	+	ABC-type transport system, periplasmic component
HX-OS.bin.34_1378	341.089	1533	2402	+	binding-protein-dependent transport systems inner membrane component; Part of a binding-prot [...]
HX-OS.bin.34_1379	408.068	2434	3261	+	Binding-protein-dependent transport systems inner membrane component precursor; Part of a bi [...]
HX-OS.bin.34_1380	596.474	3285	4412	+	ABC transporter related
HX-OS.bin.34_1381	794.373	4468	5817	+	glycosyl transferase group 1
HX-OS.bin.34_1382	956.134	5909	9070	+	alpha-mannosidase
HX-OS.bin.34_1383	0	9090	9218	+
HX-OS.bin.34_1384	768.424	276	1055	+	hypothetical protein
HX-OS.bin.34_1385	1629.69	1243	2760	+	ribonuclease, Rne/Rng family
HX-OS.bin.34_1386	819.275	3073	3384	+	50S ribosomal protein L21; This protein binds to 23S rRNA in the presence of protein L20 (By [...]
HX-OS.bin.34_1387	731.709	3437	3697	+	50S ribosomal protein L27
HX-OS.bin.34_1388	2334.53	3818	5107	+	GTPase; An essential GTPase which binds GTP, GDP and possibly (p)ppGpp with moderate affinit [...]
HX-OS.bin.34_1389	1009.24	5295	8933	+	TPR Domain containing protein
HX-OS.bin.34_1390	1116.93	208	1104	-	cysteine synthase A
HX-OS.bin.34_1391	487.841	1301	2896	-	GGDEF/GAF/HDIG domain-containing protein
HX-OS.bin.34_1392	408.682	3455	4252	-	ABC transporter related protein
HX-OS.bin.34_1393	534.764	4257	5201	-	inner-membrane translocator
HX-OS.bin.34_1394	677.345	5239	6240	-	ABC-type uncharacterized transport system, periplasmic component
HX-OS.bin.34_1395	0	6224	6325	-
HX-OS.bin.34_1396	798.955	6919	7488	-	PHA accumulation regulator DNA-binding protein
HX-OS.bin.34_1397	163.227	8134	8385	+
HX-OS.bin.34_1398	242.943	8442	8828	+
HX-OS.bin.34_1399	436.304	130	762	-	RNA polymerase factor sigma-70
HX-OS.bin.34_1400	750.019	777	2198	-	cysteinyl-tRNA synthetase
HX-OS.bin.34_1401	623.231	2499	3620	-	membrane protein
HX-OS.bin.34_1402	158.427	4277	4684	+	hypothetical protein
HX-OS.bin.34_1403	535.304	4554	6002	-	DNA repair protein RadA; May play a role in the repair of endogenous alkylation damage (By s [...]
HX-OS.bin.34_1404	828.008	6018	7997	-	ATPase
HX-OS.bin.34_1405	875.492	3	1784	-	ATP-dependent DNA helicase PcrA
HX-OS.bin.34_1406	343.75	1824	2276	-
HX-OS.bin.34_1407	640.543	2685	3872	-	aspartate aminotransferase
HX-OS.bin.34_1408	678.767	3966	4874	-	branched-chain amino acid aminotransferase
HX-OS.bin.34_1409	284.448	5199	6014	-	glutamate racemase
HX-OS.bin.34_1410	1287.36	6055	6903	-	spermidine synthase; Catalyzes the production of spermidine from putrescine and decarboxylat [...]
HX-OS.bin.34_1411	321.354	6909	7292	-	hypothetical protein
HX-OS.bin.34_1412	299.042	7289	7681	-	S-adenosylmethionine decarboxylase proenzyme; Catalyzes the decarboxylation of S-adenosylmet [...]
HX-OS.bin.34_1413	617.69	1	1446	-	aspartyl/glutamyl-tRNA(Asn/Gln) amidotransferase subunit B
HX-OS.bin.34_1414	677.72	1443	2942	-	aspartyl/glutamyl-tRNA amidotransferase subunit A; Furnishes a means for formation of correc [...]
HX-OS.bin.34_1415	489.682	3409	3702	-	aspartyl/glutamyl-tRNA amidotransferase subunit C; Allows the formation of correctly charged [...]
HX-OS.bin.34_1416	904.471	3938	5977	-	NAD-dependent DNA ligase; DNA ligase that catalyzes the formation of phosphodiester linkages [...]
HX-OS.bin.34_1417	594.848	6368	7261	+	PpiC-type peptidyl-prolyl cis-trans isomerase
HX-OS.bin.34_1418	644.645	7432	7905	-	ATP-dependent DNA helicase PcrA
HX-OS.bin.34_1419	381.345	159	497	-	hypothetical protein
HX-OS.bin.34_1420	443.614	612	1472	-	dioxygenase
HX-OS.bin.34_1421	862.822	1528	2964	-	PKD domain containing protein
HX-OS.bin.34_1422	487.316	3008	3628	-	1-acyl-sn-glycerol-3-phosphate acyltransferase
HX-OS.bin.34_1423	671.564	3903	4637	-	metallophosphoesterase
HX-OS.bin.34_1424	266.235	4705	5322	-	V-type ATP synthase subunit D; Produces ATP from ADP in the presence of a proton gradient ac [...]
HX-OS.bin.34_1425	635.32	5323	6714	-	V-type ATP synthase subunit B; Produces ATP from ADP in the presence of a proton gradient ac [...]
HX-OS.bin.34_1426	312.317	6740	7501	-	ATP synthase, A subunit; Produces ATP from ADP in the presence of a proton gradient across t [...]
HX-OS.bin.34_1427	311.75	2	1000	+	diguanylate cyclase/phosphodiesterase
HX-OS.bin.34_1428	580.685	913	1251	-
HX-OS.bin.34_1429	1137.43	1482	2429	+	ketopantoate reductase PanE/ApbA; Catalyzes the NADPH-dependent reduction of ketopantoate in [...]
HX-OS.bin.34_1430	851.621	2488	2901	+	C GCAxxG C C, putative redox-active protein
HX-OS.bin.34_1431	44.5165	2965	3096	+
HX-OS.bin.34_1432	536.318	3057	3308	+	hypothetical protein
HX-OS.bin.34_1433	727.584	3363	4844	+	methyltransferase
HX-OS.bin.34_1434	710.039	4930	5409	+
HX-OS.bin.34_1435	565.548	5412	6050	-	integral membrane protein
HX-OS.bin.34_1436	276.777	6047	6322	-	transcriptional repressor SdpR homolog
HX-OS.bin.34_1437	163.227	6638	6799	+
HX-OS.bin.34_1438	608.794	377	709	+	ribonuclease P; RNaseP catalyzes the removal of the 5'-leader sequence from pre-tRNA to prod [...]
HX-OS.bin.34_1439	181.882	843	1052	+	hypothetical protein
HX-OS.bin.34_1440	519.46	1139	2026	+	60 kDa inner membrane protein; Required for the insertion of integral membrane proteins into [...]
HX-OS.bin.34_1441	392.852	2310	2840	+	single-stranded nucleic acid binding R3H domain-containing protein
HX-OS.bin.34_1442	871.239	3071	4483	+	tRNA modification GTPase TrmE; Exhibits a very high intrinsic GTPase hydrolysis rate. Involv [...]
HX-OS.bin.34_1443	656.89	5025	5762	+	methyltransferase GidB
HX-OS.bin.34_1444	940.577	6275	6880	+	chromosome partitioning protein transcriptional regulator
HX-OS.bin.34_1445	611.234	133	555	+
HX-OS.bin.34_1446	395.637	579	1031	+
HX-OS.bin.34_1447	0	1490	1591	+
HX-OS.bin.34_1448	462.85	1861	2298	+
HX-OS.bin.34_1449	430.106	2413	4434	+	SLEI family protein
HX-OS.bin.34_1450	183.631	4854	5093	+
HX-OS.bin.34_1451	455.518	5086	5343	+
HX-OS.bin.34_1452	777.51	5364	5756	+
HX-OS.bin.34_1453	318.084	5771	6472	+	peptidase A24A domain-containing protein; Cleaves type-4 fimbrial leader sequence and methyl [...]
HX-OS.bin.34_1454	831.788	1	1095	-	V-type ATP synthase subunit A; Produces ATP from ADP in the presence of a proton gradient ac [...]
HX-OS.bin.34_1455	1042.26	1095	1421	-	V-type ATP synthase subunit F
HX-OS.bin.34_1456	559.636	1414	2442	-	V-type ATP synthase subunit C
HX-OS.bin.34_1457	364.186	2486	3082	-	H+-transporting two-sector ATPase, E subunit; Produces ATP from ADP in the presence of a pro [...]
HX-OS.bin.34_1458	418.847	3096	3572	-	H+transporting two-sector ATPase C subunit
HX-OS.bin.34_1459	836.724	3687	5684	-	H(+)-transporting two-sector ATPase
HX-OS.bin.34_1460	366.138	67	1374	-	adenylosuccinate lyase
HX-OS.bin.34_1461	1100.94	1794	3098	-	adenylosuccinate synthetase; Plays an important role in the de novo pathway of purine nucleo [...]
HX-OS.bin.34_1462	824.029	3435	4985	-	GMP synthase
HX-OS.bin.34_1463	0	5551	5631	+
HX-OS.bin.34_1464	696.244	3	1019	-	ATP:guanido phosphotransferase
HX-OS.bin.34_1465	315.198	1021	1542	-	UvrB/UvrC protein
HX-OS.bin.34_1466	298.964	1750	2034	-	protein of unknown function DUF156
HX-OS.bin.34_1467	633.004	2405	2896	+	protein of unknown function DUF82
HX-OS.bin.34_1468	864.576	2924	4126	-	phosphoglycerate kinase
HX-OS.bin.34_1469	352.289	4298	5548	-	diguanylate cyclase and metal dependent phosphohydrolase
HX-OS.bin.34_1470	349.992	3	959	+	Permease, drug/metabolite transporter (DMT) superfamily
HX-OS.bin.34_1471	1081.93	1138	2025	+	hypothetical protein
HX-OS.bin.34_1472	561.319	2048	3544	+	glycerol kinase; Key enzyme in the regulation of glycerol uptake and metabolism
HX-OS.bin.34_1473	478.553	3833	5152	+	hypothetical protein
HX-OS.bin.34_1474	787.196	3	1271	-	asparaginyl-tRNA synthetase
HX-OS.bin.34_1475	1389.17	1561	2829	-	histidyl-tRNA synthetase
HX-OS.bin.34_1476	593.722	2995	4053	-	twitching motility protein
HX-OS.bin.34_1477	756.781	4291	4752	-	general secretion pathway protein E
HX-OS.bin.34_1478	0	5028	5117	-
HX-OS.bin.34_1479	0	222	338	-
HX-OS.bin.34_1480	850.318	365	1639	-	seryl-tRNA synthetase; Catalyzes the attachment of serine to tRNA(Ser). Is also able to amin [...]
HX-OS.bin.34_1481	812.106	1792	3249	-	hypothetical protein
HX-OS.bin.34_1482	510.373	3388	3813	-	hypothetical protein
HX-OS.bin.34_1483	887.245	4343	4948	+	Integrase catalytic region
HX-OS.bin.34_1484	1982.61	1	246	-	6-phosphogluconate dehydrogenase
HX-OS.bin.34_1485	893.892	404	1228	-	short-chain dehydrogenase/reductase SDR
HX-OS.bin.34_1486	700.107	1681	3174	-	hypothetical protein
HX-OS.bin.34_1487	816.136	3284	4093	-	D-tagatose 3-epimerase-related protein
HX-OS.bin.34_1488	268.036	4269	4838	-
HX-OS.bin.34_1489	0	3	68	+
HX-OS.bin.34_1490	458.235	415	741	+
HX-OS.bin.34_1491	324	738	1136	+	HEPN domain-containing protein
HX-OS.bin.34_1492	390.994	1396	2958	+	putative DNA methylase
HX-OS.bin.34_1493	238.364	2959	4092	+
HX-OS.bin.34_1494	246.769	245	625	+	transposase
HX-OS.bin.34_1495	237.19	582	965	+	two component transcriptional regulator, winged helix family
HX-OS.bin.34_1496	118.711	1018	1215	+
HX-OS.bin.34_1497	372.049	1193	2266	+
HX-OS.bin.34_1498	655.693	2266	3672	+	glycosyl transferase family protein
HX-OS.bin.34_1499	314.796	3813	3980	+
HX-OS.bin.34_1500	833.501	3956	4237	+
HX-OS.bin.34_1501	1426.89	1	906	-	alpha-beta hydrolase family esterase
HX-OS.bin.34_1502	2082.56	942	1463	-	isochorismatase hydrolase
HX-OS.bin.34_1503	377.755	1464	1883	-	hypothetical protein
HX-OS.bin.34_1504	865.484	1974	3005	-	alcohol dehydrogenase
HX-OS.bin.34_1505	651.784	3165	4034	-	Alcohol dehydrogenase zinc-binding domain protein
HX-OS.bin.34_1506	518.649	640	1704	-	pilus retraction protein PilT
HX-OS.bin.34_1507	789.028	1868	2716	-	homocysteine S-methyltransferase
HX-OS.bin.34_1508	314.294	2758	3804	-	S-adenosylmethionine synthetase
HX-OS.bin.34_1509	68.7273	277	447	+	ATP synthase gamma subunit-like protein
HX-OS.bin.34_1510	620.264	501	1400	+	hypothetical protein
HX-OS.bin.34_1511	793.466	1478	2125	+	hydrolase
HX-OS.bin.34_1512	1096.46	2315	2590	+	N-6 DNA methylase
HX-OS.bin.34_1513	97.9364	2710	2919	+
HX-OS.bin.34_1514	583.538	2931	3650	+	hypothetical protein
HX-OS.bin.34_1515	570.682	252	1049	+	transcriptional regulator IclR-like protein
HX-OS.bin.34_1516	663.896	1399	3270	+	indolepyruvate oxidoreductase, alpha subunit; Catalyzes the ferredoxin-dependent oxidative d [...]
HX-OS.bin.34_1517	804.477	3267	3686	+	indolepyruvate oxidoreductase subunit beta
HX-OS.bin.34_1518	0	1	135	+
HX-OS.bin.34_1519	332.132	367	1056	+	molybdenum cofactor guanylyltransferase
HX-OS.bin.34_1520	429.31	1175	1831	+	formate dehydrogenase accessory protein; Necessary for formate dehydrogenase activity (By si [...]
HX-OS.bin.34_1521	822.094	1860	2270	+	Resolvase RNase H domain protein fold protein
HX-OS.bin.34_1522	598.254	2482	3144	+	hydrogenase accessory protein HypB
HX-OS.bin.34_1523	439.884	1	708	+	pyruvate:ferredoxin oxidoreductase and related 2-oxoacid:ferredoxin oxidoreductases, alpha subunit
HX-OS.bin.34_1524	1004.2	705	1532	+	2-oxoglutarate ferredoxin oxidoreductase subunit beta
HX-OS.bin.34_1525	1026.5	1532	2092	+	2-oxoglutarate ferredoxin oxidoreductase, gamma subunit
HX-OS.bin.34_1526	867.297	2145	3350	+	acetate kinase
HX-OS.bin.34_1527	581.161	1	819	+	nicotinate-nucleotide--dimethylbenzimidazole phosphoribosyltransferase; Catalyzes the synthe [...]
HX-OS.bin.34_1528	636.854	1158	1706	+	adenosylcobinamide-phosphate guanylyltransferase
HX-OS.bin.34_1529	464.101	1714	2517	+	cobalamin 5'-phosphate synthase
HX-OS.bin.34_1530	566.574	2600	3325	-	ABC-type transport system, ATPase component
HX-OS.bin.34_1531	0	1	111	-
HX-OS.bin.34_1532	891.66	732	1535	+	chromosome segregation ATPase
HX-OS.bin.34_1533	1329.8	1504	2769	+	cell division protein FtsZ
HX-OS.bin.34_1534	593.788	2892	3272	+
HX-OS.bin.34_1535	0	2	64	-
HX-OS.bin.34_1536	711.103	348	2417	-	translation elongation factor G; This protein promotes the GTP-dependent translocation of th [...]
HX-OS.bin.34_1537	750.019	2621	3094	-	30S ribosomal protein S7; One of the primary rRNA binding proteins, it binds directly to 16S [...]
HX-OS.bin.34_1538	1856.87	2	376	-	cob(I)yrinic acid a,c-diamide adenosyltransferase
HX-OS.bin.34_1539	0	1025	1279	+
HX-OS.bin.34_1540	337.712	1273	1707	+	periplasmic binding protein
HX-OS.bin.34_1541	594.914	1688	2734	+	permease component of ABC-type cobalamin/Fe3+-siderophores transport systems
HX-OS.bin.34_1542	56.5018	2736	2891	+
HX-OS.bin.34_1543	426.311	1	255	+	ATPase
HX-OS.bin.34_1544	584.85	248	1096	+	transcriptional regulator
HX-OS.bin.34_1545	898.647	1229	1774	+	hypothetical protein
HX-OS.bin.34_1546	661.915	1868	2302	+	hypothetical protein
HX-OS.bin.34_1547	1629.78	2318	2710	+	hypothetical protein
HX-OS.bin.34_1548	361.939	3	968	-	metal dependent phosphohydrolase
HX-OS.bin.34_1549	673.824	1240	2316	-	histidinol-phosphate aminotransferase/tyrosine aminotransferase
HX-OS.bin.34_1550	559.636	2354	2626	-	adenosine deaminase
aThe genes marked in red were mentioned in the main text.

## Sheet: Table S9
Table S9. Metagenomic and metatranscriptomic sequencing from crude oil-, hexadecane-, eicosane- and triacontane-enriched samples.
MAGs	Substrate (Enrichment)	Temperature	Sample name	ANI with HX-OS.bin.34	Relative reads abundance (Metagenomic)	Access number (Metagenomic)	Relative reads abundance (Metatranscriptomic)	Access number (Metatranscriptomic)	Median FPKM of genes	Median FPKM of key genes below	FaeA (FPKM)	fdhA (FPKM)	fhs (FPKM)	folD (FPKM)	glyA (FPKM)	gcvT (FPKM)	gcvPA (FPKM)	gcvPB (FPKM)	gcvH (FPKM)	pdhD (FPKM)	acyP (FPKM)	ackA (FPKM)	pta (FPKM)	hypA (FPKM)	hypB (FPKM)	hypC (FPKM)	hypD (FPKM)	hypE (FPKM)	hypF (FPKM)
C30_mwp_bin.26	n-C30 (n-triacontane)	55℃	C30	0.996	0.0025	OES053912	0.0018	OER393544	575.994	767.062	450.37	436.687	/	845.626	767.062	436.793	585.912	757.283	420.992	912.902	1306.38	2140.52	785.894	/	573.387	125.713	1184.99	1101.2	870.549
2-C20-8_mwp_bin.22	n-C20 (n-eicosane)	55℃	2-C20-8	0.999	0.0268	OES053910	0.0158	OER393543	493.253	587.613	505.146	607.941	934.791	512.162	657.377	348.59	584.115	724.908	551.513	1195.05	590.137	1672.28	587.613	157.814	307.123	374.807	751.702	946.37	519.316
C16-CK_mwp_bin.3	n-C16 (n-hexadecane)	55℃	C16-CK	0.998	0.0326	OES053915	0.013	OES053915	588.306	642.474	637.188	775.797	605.158	636.973	740.294	463.485	739.628	642.474	608.033	1432.42	825.124	1447.48	594.287	154.457	535.995	/	/	916.744	722.778
C16-2_mwp_bin.43	n-C16 (n-hexadecane)	55℃	C16-2	0.998	0.0376	OES053914	0.0195	OES053914	521.737	612.402	579.176	653.63	542.27	612.402	741.938	431.997	676.112	685.822	723.527	1163.95	762.51	663.674	487.712	200.82	199.212	428.03	586.194	796.908	493.044
PW55_mwp_bin.25	Crude oil	55℃	PW55	0.998	0.0419	OES053908	0.0106	OER393540	572.528	621.231	568.493	560.141	6285.91	699.786	581.894	524.59	600.923	656.618	783.869	1163.88	704.003	1131.62	621.231	264.951	475.379	419.506	804.768	650.773	496.642
2-C20-4_mwp_bin_8	n-C20 (n-eicosane)	55℃	2-C20-4	0.998	0.0534	OES053909	0.0112	OER393542	547.836	573.666	508.292	570.401	/	576.93	565.196	439.853	379.948	585.598	651.421	/	618.802	1333.86	427.315	117.005	/	426.095	1192.67	1056.8	783.797
W55_mwp_bin.38	Crude oil	55℃	W55	0.997	0.0628	OES053907	0.0182	OER393541	563.26	708.772	467.191	542.614	1263.08	720.982	532.2	531.367	735.933	723.837	773.141	1016.95	726.942	1091.67	1002.33	267.476	462.788	264.69	652.951	708.772	610.984

## Sheet: Table S10
Table S10. Metatranscriptomic analysis of seven MAGs from crude oil-, hexadecane-, eicosane- and triacontane-enriched samples that listed in Table S9.
Genea	FPKM	Start	Termination	+/-	KEGG	COG	Annotation
2-C20-4_mwp_bin_8_1	444.62	249	1103	-	None	COG2253	hypothetical protein
2-C20-4_mwp_bin_8_2	646.567	1096	1881	-
2-C20-4_mwp_bin_8_3	1332.37	2445	5135	-	None	COG2304	von Willebrand factor type A
2-C20-4_mwp_bin_8_4	528.945	5241	6632	-
2-C20-4_mwp_bin_8_5	899.497	6644	8854	-
2-C20-4_mwp_bin_8_6	221.121	9212	9772	-
2-C20-4_mwp_bin_8_7	568.531	10770	11684	-	K07448	COG1715	mrr restriction system protein
2-C20-4_mwp_bin_8_8	404.758	11895	13199	-
2-C20-4_mwp_bin_8_9	366.076	13223	14173	-
2-C20-4_mwp_bin_8_10	222.31	14255	14596	-
2-C20-4_mwp_bin_8_11	181.024	14627	15046	-
2-C20-4_mwp_bin_8_12	410.419	15757	16653	-	None	NOG69815	hypothetical protein
2-C20-4_mwp_bin_8_13	538.675	16757	17692	-	None	NOG45007	hypothetical protein
2-C20-4_mwp_bin_8_14	558.096	17766	20927	-	K01153	COG0610	putative type I restriction enzyme R protein
2-C20-4_mwp_bin_8_15	639.569	20924	22093	-	K01154	COG0732	restriction modification system DNA specificity subunit
2-C20-4_mwp_bin_8_16	296.414	22181	22504	-
2-C20-4_mwp_bin_8_17	497.419	22497	23936	-	K03655	COG2865	putative transcriptional regulator
2-C20-4_mwp_bin_8_18	639.142	23929	24216	-	K03427	COG0286	Site-specific DNA-methyltransferase (adenine-specific)
2-C20-4_mwp_bin_8_19	707.635	24216	25493	-	K03427	COG0286	type I restriction-modification system specificity subunit
2-C20-4_mwp_bin_8_20	376.217	25515	26216	-	K03630	COG2003	DNA repair protein
2-C20-4_mwp_bin_8_21	610.618	28230	31178	+	K03726	COG1204	helicase
2-C20-4_mwp_bin_8_22	905.557	31894	32874	+
2-C20-4_mwp_bin_8_23	259.362	33074	33397	+
2-C20-4_mwp_bin_8_24	384.768	33437	33748	+
2-C20-4_mwp_bin_8_25	140.406	33957	34184	+
2-C20-4_mwp_bin_8_26	249.183	34324	34596	+
2-C20-4_mwp_bin_8_27	493.634	34823	35203	+
2-C20-4_mwp_bin_8_28	241.565	35418	35798	+
2-C20-4_mwp_bin_8_29	311.234	36051	36320	+
2-C20-4_mwp_bin_8_30	867.01	36436	37695	-	None	NOG72996	putative lipoprotein
2-C20-4_mwp_bin_8_31	0	38183	38302	-
2-C20-4_mwp_bin_8_32	367.07	38806	39579	-	None	NOG136805	type II restriction endonuclease TdeIII
2-C20-4_mwp_bin_8_33	386.446	39581	41185	-	None	COG0863	modification methylase MjaII
2-C20-4_mwp_bin_8_34	486.101	41358	42386	-	None	NOG220279	hypothetical protein
2-C20-4_mwp_bin_8_35	648.507	42575	43117	-	None	COG0582	phage integrase family protein
2-C20-4_mwp_bin_8_36	229.257	43122	43313	-
2-C20-4_mwp_bin_8_37	451.97	43419	43781	+
2-C20-4_mwp_bin_8_38	619.553	44026	45123	-	K04096	COG0758	Rossmann fold nucleotide-binding protein
2-C20-4_mwp_bin_8_39	498.366	45290	45835	-	K12132	COG2815	PASTA domain containing protein
2-C20-4_mwp_bin_8_40	558.428	45844	47226	-	K03500	COG0144	sun protein
2-C20-4_mwp_bin_8_41	711.001	47242	47922	-	K06973	COG2738	peptidase membrane zinc metallopeptidase putative
2-C20-4_mwp_bin_8_42	620.791	47983	48936	-	K00604	COG0223	methionyl-tRNA formyltransferase
2-C20-4_mwp_bin_8_43	1097.58	49104	49628	-	K01462	COG0242	peptide deformylase; Removes the formyl group from the N-terminal Met of newly synthesized p [...]
2-C20-4_mwp_bin_8_44	529.621	49639	51678	-	K04066	COG1198	primosomal protein N
2-C20-4_mwp_bin_8_45	805.666	51705	52901	-	K13038	COG0452	phosphopantothenoylcysteine decarboxylase/phosphopantothenate/cysteine ligase
2-C20-4_mwp_bin_8_46	200.079	52952	53191	-
2-C20-4_mwp_bin_8_47	461.242	53451	54092	-	K00942	COG0194	guanylate kinase
2-C20-4_mwp_bin_8_48	681.121	54105	54386	-	K09777	COG2052	hypothetical protein
2-C20-4_mwp_bin_8_49	544.433	54405	55286	-	None	COG1561	hypothetical protein
2-C20-4_mwp_bin_8_50	547.953	55816	57648	+	None	COG1293	fibronectin-binding A domain-containing protein
2-C20-4_mwp_bin_8_51	414.404	57821	58747	-	K06180	COG0564	pseudouridylate synthase, 23S RNA-specific
2-C20-4_mwp_bin_8_52	758.755	58874	59701	-	K13292	COG0682	prolipoprotein diacylglyceryl transferase
2-C20-4_mwp_bin_8_53	344.507	59708	60160	-	K03101	COG0597	lipoprotein signal peptidase; This protein specifically catalyzes the removal of signal pept [...]
2-C20-4_mwp_bin_8_54	623.513	60183	62993	-	K01870	COG0060	isoleucyl-tRNA synthetase
2-C20-4_mwp_bin_8_55	414.404	63700	64008	-	K09131	COG1872	protein of unknown function DUF167
2-C20-4_mwp_bin_8_56	1200.48	64001	64570	-	K04074	COG3599	DivIVA family protein
2-C20-4_mwp_bin_8_57	533.545	64652	64921	-	K02221	COG0762	hypothetical protein
2-C20-4_mwp_bin_8_58	452.421	65404	65916	-	K06997	COG0325	alanine racemase domain protein
2-C20-4_mwp_bin_8_59	404.719	66093	66794	-	K02039	COG0704	phosphate uptake regulator, PhoU
2-C20-4_mwp_bin_8_60	1133.24	67005	67742	-	K01996	COG0410	branched-chain amino acid ABC transporter ATP-binding protein
2-C20-4_mwp_bin_8_61	798.438	67748	68599	-	K01998	COG0411	ABC-type branched-chain amino acid transport systems, ATPase component
2-C20-4_mwp_bin_8_62	748.264	68592	69575	-	K01998	COG4177	inner-membrane translocator
2-C20-4_mwp_bin_8_63	614.278	69588	70499	-	K01997	COG0559	branched-chain amino acid ABC transporter, permease protein
2-C20-4_mwp_bin_8_64	630.927	70518	71684	-	K01999	COG0683	Extracellular ligand-binding receptor
2-C20-4_mwp_bin_8_65	24.252	71864	72028	+
2-C20-4_mwp_bin_8_66	689.568	72391	73539	-	K00303	COG0665	FAD dependent oxidoreductase
2-C20-4_mwp_bin_8_67	1716.99	73520	73801	-	None	COG0446	BFD domain protein (2Fe-2S)-binding domain protein
2-C20-4_mwp_bin_8_68	1181.19	73791	74288	-	None	COG1142	4Fe-4S ferredoxin iron-sulfur binding domain protein
2-C20-4_mwp_bin_8_69	537.906	74291	75391	-	K00302	COG0446	proline dehydrogenase, alpha subunit
2-C20-4_mwp_bin_8_70	222.31	75388	75693	-	None	COG0446	proline dehydrogenase, alpha subunit
2-C20-4_mwp_bin_8_71	622.763	75989	76894	-	K05810	COG1496	hypothetical protein
2-C20-4_mwp_bin_8_72	777.613	77090	77794	-	K04069	COG1180	ribonucleoside-triphosphate reductase, anaerobic-like
2-C20-4_mwp_bin_8_73	985.239	77791	78054	-
2-C20-4_mwp_bin_8_74	740.309	78072	80525	-	K21636	COG1328	anaerobic ribonucleoside-triphosphate reductase
2-C20-4_mwp_bin_8_75	331.227	80580	81026	-	K07738	COG1327	transcriptional regulator NrdR; Negatively regulates transcription of bacterial ribonucleoti [...]
2-C20-4_mwp_bin_8_76	1050.46	81558	82616	-	K03531	COG0206	cell division protein FtsZ
2-C20-4_mwp_bin_8_77	623.33	82669	83907	-	K03590	COG0849	cell division protein FtsA
2-C20-4_mwp_bin_8_78	496.547	84200	85021	-	K03589
2-C20-4_mwp_bin_8_79	111.155	85282	85605	-	K07461	COG2827	excinuclease ABC subunit C
2-C20-4_mwp_bin_8_80	739.091	85750	86664	-	K00075	COG0812	UDP-N-acetylenolpyruvoylglucosamine reductase
2-C20-4_mwp_bin_8_81	458.152	86692	88071	-	K01924	COG0773	UDP-N-acetylmuramate/alanine ligase; Cell wall formation (By similarity)
2-C20-4_mwp_bin_8_82	661.509	88123	89229	-	K02563	COG0707	undecaprenyldiphospho-muramoylpentapeptide beta-N- acetylglucosaminyltransferase; Cell wall [...]
2-C20-4_mwp_bin_8_83	1029.9	89230	90348	-	K03588	COG0772	stage V sporulation protein E
2-C20-4_mwp_bin_8_84	158.255	3	179	+	K00266	COG0493	glutamate synthase (NADPH), homotetrameric
2-C20-4_mwp_bin_8_85	889.241	304	1608	+	K00261	COG0334	glutamate dehydrogenase
2-C20-4_mwp_bin_8_86	429.8	1768	2577	+	None	NOG08064	hypothetical protein
2-C20-4_mwp_bin_8_87	593.092	2748	4427	+	K01848	COG1884	methylmalonyl-CoA mutase, large subunit
2-C20-4_mwp_bin_8_88	616.406	4445	4840	+	K01849	COG2185	cobalamin B12-binding domain-containing protein
2-C20-4_mwp_bin_8_89	1091.34	5033	5989	+	K07588	COG1703	LAO/AO transport system ATPase
2-C20-4_mwp_bin_8_90	385.338	5989	6393	+	K05606	COG0346	methylmalonyl-CoA epimerase
2-C20-4_mwp_bin_8_91	781.298	6416	7972	+	K01604	COG4799	Acetyl-CoA carboxylase alpha subunit
2-C20-4_mwp_bin_8_92	598.662	8350	8730	+
2-C20-4_mwp_bin_8_93	976.232	8753	9166	+	K23351	COG1038	biotin carboxyl carrier protein
2-C20-4_mwp_bin_8_94	629.382	9186	10304	+	K20509	COG1883	sodium ion-translocating decarboxylase, beta subunit
2-C20-4_mwp_bin_8_95	439.296	10625	12628	+	None	NOG09683	hypothetical protein
2-C20-4_mwp_bin_8_96	426.977	12631	13764	+	None	COG2327	polysaccharide pyruvyl transferase
2-C20-4_mwp_bin_8_97	314.199	13786	14460	+	K09812	COG2884	cell division ATP-binding protein
2-C20-4_mwp_bin_8_98	967.615	14462	15346	+	K09811	COG2177	protein of unknown function DUF214
2-C20-4_mwp_bin_8_99	660.327	15339	16550	+	None	COG0739	Peptidase M23
2-C20-4_mwp_bin_8_100	966.369	16587	17762	+	K03797	COG0793	carboxyl-terminal protease
2-C20-4_mwp_bin_8_101	203.544	18082	19005	+	K09798	COG2861	N-acetylmuramoyl-L-alanine amidase
2-C20-4_mwp_bin_8_102	696.632	19210	20691	+	K01885	COG0008	glutamyl-tRNA synthetase; Catalyzes the attachment of glutamate to tRNA(Glu) in a two-step r [...]
2-C20-4_mwp_bin_8_103	323.109	21219	21701	+	K03624	COG0782	transcription elongation factor GreA; Necessary for efficient RNA polymerase transcription e [...]
2-C20-4_mwp_bin_8_104	989.639	21698	22720	+	K07566	COG0009	SUA5 superfamily-related protein
2-C20-4_mwp_bin_8_105	474.936	23276	23671	+	K06208	COG4401	chorismate mutase
2-C20-4_mwp_bin_8_106	790.437	23668	24720	+	K03856	COG2876	3-deoxy-7-phosphoheptulonate synthase
2-C20-4_mwp_bin_8_107	710.562	24720	26003	+	K00800	COG0128	3-phosphoshikimate 1-carboxyvinyltransferase
2-C20-4_mwp_bin_8_108	567.699	26251	27117	+	K00014	COG0169	shikimate 5-dehydrogenase
2-C20-4_mwp_bin_8_109	1177.14	27280	28428	+	K01736	COG0082	chorismate synthase
2-C20-4_mwp_bin_8_110	459.952	28425	28946	+	K00891	COG0703	shikimate kinase; Catalyzes the specific phosphorylation of the 3-hydroxyl group of shikimic [...]
2-C20-4_mwp_bin_8_111	643.687	28943	30061	+	K01735	COG0337	3-dehydroquinate synthase
2-C20-4_mwp_bin_8_112	1053.05	30076	30531	+	K03786	COG0757	3-dehydroquinate dehydratase; Catalyzes a trans-dehydration via an enolate intermediate (By [...]
2-C20-4_mwp_bin_8_113	998.188	30524	31429	+	K04517	COG0287	Prephenate dehydrogenase
2-C20-4_mwp_bin_8_114	400.159	31439	31918	+	K03664	COG0691	SsrA-binding protein; Binds specifically to the ssrA RNA (tmRNA) and is required for stable [...]
2-C20-4_mwp_bin_8_115	817.603	32426	34138	+	K01886	COG0008	glutaminyl-tRNA synthetase
2-C20-4_mwp_bin_8_116	0	34475	34630	+
2-C20-4_mwp_bin_8_117	440.754	34713	35747	+	None	COG0628	hypothetical protein
2-C20-4_mwp_bin_8_118	845.928	35758	37266	+	K01448	COG0860	N-acetylmuramoyl-L-alanine amidase
2-C20-4_mwp_bin_8_119	339.878	37277	37900	+	None	NOG82297	Lipoprotein LpqB, GerMN domain protein
2-C20-4_mwp_bin_8_120	470.272	37942	38409	+	K09775	COG1963	hypothetical protein
2-C20-4_mwp_bin_8_121	939	38528	39358	+	K06442	COG1189	hemolysin A
2-C20-4_mwp_bin_8_122	806.18	39445	39990	+	None	NOG227230	hypothetical protein
2-C20-4_mwp_bin_8_123	1420.95	39987	40859	+	K00858	COG0061	ATP-NAD/AcoX kinase
2-C20-4_mwp_bin_8_124	799.851	40958	42673	+	K03631	COG0497	DNA repair protein RecN
2-C20-4_mwp_bin_8_125	715.93	42856	44325	+	None	COG3829	sigma54 specific transcriptional regulator, Fis family
2-C20-4_mwp_bin_8_126	672.443	44693	45781	+	K00929	COG3426	butyrate kinase
2-C20-4_mwp_bin_8_127	462.229	45821	47032	+	K05825	COG1167	multiple substrate aminotransferase
2-C20-4_mwp_bin_8_128	520.425	47231	48145	+	None	COG0280	phosphate butyryltransferase
2-C20-4_mwp_bin_8_129	1147.57	48182	49255	+	K00929	COG3426	butyrate kinase
2-C20-4_mwp_bin_8_130	588.297	49252	49938	+	None	NOG13315	hypothetical protein
2-C20-4_mwp_bin_8_131	274.619	49960	50163	+	None	COG1146	4Fe-4S ferredoxin iron-sulfur binding domain protein
2-C20-4_mwp_bin_8_132	507.777	50433	51488	+	K00174	COG0674	3-methyl-2-oxobutanoate dehydrogenase (ferredoxin), alpha subunit
2-C20-4_mwp_bin_8_133	599.97	51538	52284	+	K00175	COG1013	3-methyl-2-oxobutanoate dehydrogenase (ferredoxin), beta subunit
2-C20-4_mwp_bin_8_134	881.831	52285	52824	+	K00177	COG1014	3-methyl-2-oxobutanoate dehydrogenase (ferredoxin), gamma subunit
2-C20-4_mwp_bin_8_135	631.643	53341	54474	+	K01258	COG2195	peptidase T-like protein
2-C20-4_mwp_bin_8_136	479.011	54467	55009	+	K01515	COG0494	NUDIX hydrolase
2-C20-4_mwp_bin_8_137	568.853	55079	56302	+	None	COG1379	conserved hypothetical protein TIGR00375
2-C20-4_mwp_bin_8_138	572.299	56479	58254	+	K02316	COG0358	DNA primase; DNA primase is the polymerase that synthesizes small RNA primers for the Okazak [...]
2-C20-4_mwp_bin_8_139	777.182	58321	59427	+	K03086	COG0568	RNA polymerase, sigma 70 subunit, RpoD family; Sigma factors are initiation factors that pro [...]
2-C20-4_mwp_bin_8_140	467.422	60086	60436	+	None	COG0640	transcriptional regulator
2-C20-4_mwp_bin_8_141	863.087	60469	61539	+	K01990	COG1131	ABC transporter related
2-C20-4_mwp_bin_8_142	876.538	61536	62270	+	K01992	COG0842	ABC-2 type transporter
2-C20-4_mwp_bin_8_143	625.585	62289	63401	+	None	NOG75856	hypothetical protein
2-C20-4_mwp_bin_8_144	428.394	63655	64065	+	None	COG1959	transcriptional regulator, BadM/Rrf2 family
2-C20-4_mwp_bin_8_145	612.602	64067	66202	+	K05601	COG1151	hydroxylamine reductase
2-C20-4_mwp_bin_8_146	486.174	66215	66535	+
2-C20-4_mwp_bin_8_147	559.662	66839	68554	+	K01533	COG2217	copper-transporting ATPase, P-type (CopB)
2-C20-4_mwp_bin_8_148	512.051	69022	69654	+	None	NOG264219	abortive infection protein
2-C20-4_mwp_bin_8_149	708.379	69732	70262	+	K00940	COG0105	nucleoside-diphosphate kinase
2-C20-4_mwp_bin_8_150	359.693	71089	71622	+
2-C20-4_mwp_bin_8_151	340.737	71708	72670	+	None	COG0668	MscS Mechanosensitive ion channel
2-C20-4_mwp_bin_8_152	478.177	72718	73035	+
2-C20-4_mwp_bin_8_153	338.162	73211	74275	+	K03284	COG0598	magnesium and cobalt transport protein CorA
2-C20-4_mwp_bin_8_154	361.454	166	1416	+	None	COG2081	NAD(FAD)-utilizing dehydrogenase
2-C20-4_mwp_bin_8_155	253.265	1462	2172	+	None	COG1819	teichoic acid biosynthesis related protein
2-C20-4_mwp_bin_8_156	356.128	2437	3672	+	K03547	COG0420	nuclease SbcCD, D subunit
2-C20-4_mwp_bin_8_157	517.779	3669	6257	+	K03546	COG0419	SMC domain-containing protein
2-C20-4_mwp_bin_8_158	571.207	6438	7712	+	K02027	COG1653	extracellular solute-binding protein
2-C20-4_mwp_bin_8_159	469.484	7793	8704	+	None	COG1175	binding-protein-dependent transport systems inner membrane component; Part of a binding-prot [...]
2-C20-4_mwp_bin_8_160	475.074	8718	9593	+	K02026	COG0395	binding-protein-dependent transport systems inner membrane component; Part of a binding-prot [...]
2-C20-4_mwp_bin_8_161	805.875	9605	10180	+	K20866	COG1011	HAD family hydrolase
2-C20-4_mwp_bin_8_162	150.17	10195	10647	+
2-C20-4_mwp_bin_8_163	627.7	10728	11033	+	None	COG1834	N-dimethylarginine
2-C20-4_mwp_bin_8_164	670.536	11307	11861	+	None	COG1396	MerR family transcriptional regulator
2-C20-4_mwp_bin_8_165	463.581	11997	13403	+	K01466	COG0044	dihydroorotase, multifunctional complex type
2-C20-4_mwp_bin_8_166	475.798	13597	14580	+	None	COG0078	ornithine carbamoyltransferase
2-C20-4_mwp_bin_8_167	727.943	14769	15719	+	K00926	COG0549	carbamate kinase
2-C20-4_mwp_bin_8_168	475.917	15847	17082	+	K01733	COG0498	L-threonine synthase
2-C20-4_mwp_bin_8_169	956.823	17085	18209	+	K01439	COG0624	succinyl-diaminopimelate desuccinylase
2-C20-4_mwp_bin_8_170	421.796	18671	20131	+	None	COG0031	pyridoxal-5'-phosphate-dependent protein beta subunit
2-C20-4_mwp_bin_8_171	356.535	20213	21166	+	K00609	COG0540	aspartate carbamoyltransferase
2-C20-4_mwp_bin_8_172	621.891	21330	23639	+	None	COG1529	xanthine dehydrogenase
2-C20-4_mwp_bin_8_173	576.192	23626	24507	+	K13479	COG1319	molybdopterin dehydrogenase FAD-binding
2-C20-4_mwp_bin_8_174	536.9	24497	24973	+	K03518	COG2080	2Fe-2S iron-sulfur cluster binding domain-containing protein
2-C20-4_mwp_bin_8_175	609.513	25014	26372	+	None	COG0402	amidohydrolase
2-C20-4_mwp_bin_8_176	730.019	26595	27926	+	None	COG0402	putative chlorohydrolase/aminohydrolase
2-C20-4_mwp_bin_8_177	64.5417	28426	28611	+
2-C20-4_mwp_bin_8_178	812.822	28966	30501	+	K02056	COG3845	ABC transporter related
2-C20-4_mwp_bin_8_179	989.281	30498	31577	+	K02057	COG4603	RbsC1
2-C20-4_mwp_bin_8_180	1084.3	31580	32509	+	K02057	COG1079	inner-membrane translocator
2-C20-4_mwp_bin_8_181	590.565	32757	33935	+	K02058	COG1744	ABC transporter periplasmic binding protein
2-C20-4_mwp_bin_8_182	916.352	33999	34736	-	K00757	COG2820	uridine phosphorylase
2-C20-4_mwp_bin_8_183	598.12	34733	35488	-	K00757	COG2820	uridine phosphorylase
2-C20-4_mwp_bin_8_184	176.17	35685	36002	+
2-C20-4_mwp_bin_8_185	0	36262	36369	-
2-C20-4_mwp_bin_8_186	335.016	36530	37174	-	None	NOG221904	hypothetical protein
2-C20-4_mwp_bin_8_187	609.165	37226	37987	-	K01008	COG0709	selenophosphate synthase
2-C20-4_mwp_bin_8_188	563.186	38294	40183	-	K03833	COG3276	selenocysteine-specific translation elongation factor
2-C20-4_mwp_bin_8_189	688.081	40196	41614	-	K01042	COG1921	L-seryl-tRNA selenium transferase; Converts seryl-tRNA(Sec) to selenocysteinyl-tRNA(Sec) req [...]
2-C20-4_mwp_bin_8_190	526.172	42273	43466	+	None	COG2407	hypothetical protein
2-C20-4_mwp_bin_8_191	844.568	43514	46678	+	K12527	COG0493	putative selenate reductase subunit YgfK
2-C20-4_mwp_bin_8_192	727.17	47039	47968	+	None	COG1319	molybdopterin dehydrogenase FAD-binding
2-C20-4_mwp_bin_8_193	603.414	47965	48468	+	K03518	COG2080	2Fe-2S iron-sulfur cluster binding domain-containing protein
2-C20-4_mwp_bin_8_194	1024.61	48461	49741	+	K20447	COG1529	aldehyde oxidase and xanthine dehydrogenase a/b hammerhead
2-C20-4_mwp_bin_8_195	1505.07	49738	50742	+	None	COG1529	aldehyde oxidase and xanthine dehydrogenase molybdopterin binding
2-C20-4_mwp_bin_8_196	918.882	50781	51995	-	K02346	COG0389	DNA-directed DNA polymerase
2-C20-4_mwp_bin_8_197	935.452	52225	55428	-	K02337	COG0587	DNA polymerase III, alpha subunit
2-C20-4_mwp_bin_8_198	674.154	55726	56556	-	None	COG1801	hypothetical protein
2-C20-4_mwp_bin_8_199	581.93	56559	57170	-	K01356	COG1974	LexA repressor (EC:3.4.21.88)
2-C20-4_mwp_bin_8_200	313.85	57377	57835	+
2-C20-4_mwp_bin_8_201	602.389	57859	58137	+	None	COG0778	NADH oxidase (NoxC)
2-C20-4_mwp_bin_8_202	75.2986	58156	58527	+
2-C20-4_mwp_bin_8_203	517.212	58572	59012	+
2-C20-4_mwp_bin_8_204	352.63	59075	59596	+	None	COG0716	hypothetical protein
2-C20-4_mwp_bin_8_205	533.545	59598	59987	+	None	COG3824	hypothetical protein
2-C20-4_mwp_bin_8_206	696.246	59959	61050	+	None	COG1816	adenosine deaminase
2-C20-4_mwp_bin_8_207	523.884	61088	62164	+	K00817	COG0079	histidinol-phosphate aminotransferase/tyrosine aminotransferase
2-C20-4_mwp_bin_8_208	373.642	62436	63431	+	K03698	COG3481	metal dependent phosphohydrolase
2-C20-4_mwp_bin_8_209	1252.32	63512	64885	+	K03568	COG0312	Zn-dependent proteases like protein
2-C20-4_mwp_bin_8_210	944.945	64887	66203	+	K03592	COG0312	PmbA/TldD family protein
2-C20-4_mwp_bin_8_211	87.9469	66271	66543	+	None	NOG231320	hypothetical protein
2-C20-4_mwp_bin_8_212	644.7	66544	67443	+	None	COG0388	Nitrilase/cyanide hydratase and apolipoprotein N-acyltransferase
2-C20-4_mwp_bin_8_213	541.095	67409	67726	+	None	COG0388	Nitrilase/cyanide hydratase and apolipoprotein N-acyltransferase
2-C20-4_mwp_bin_8_214	587.585	2	934	-	K11690	COG1593	putative membrane protein (TRAP-type C4-dicarboxylate transport system)
2-C20-4_mwp_bin_8_215	544.162	1073	1675	-	None	COG3090	C4-dicarboxylate transport system (permease small protein)
2-C20-4_mwp_bin_8_216	571.655	1708	2736	-	K11688	COG1638	C4-dicarboxylate transport system C4-dicarboxylate-binding protein
2-C20-4_mwp_bin_8_217	584.949	2994	3896	-	None	NOG73604	hypothetical protein
2-C20-4_mwp_bin_8_218	222.31	4324	4503	-
2-C20-4_mwp_bin_8_219	200.993	4544	4762	-
2-C20-4_mwp_bin_8_220	508.292	4880	7351	-	FaeA	COG1882	alpha-subunit of benzylsuccinate synthase
2-C20-4_mwp_bin_8_221	436.955	7404	7577	-
2-C20-4_mwp_bin_8_222	485.815	7614	8552	-	K04069	COG1180	glycyl-radical activating protein
2-C20-4_mwp_bin_8_223	630.171	8771	9532	-	None	COG1414	transcriptional regulator, IclR family
2-C20-4_mwp_bin_8_224	562.624	9713	10345	-	None	COG0655	iron-sulfur flavoprotein
2-C20-4_mwp_bin_8_225	857.482	10381	11010	-	None	COG0655	NADPH-dependent FMN reductase
2-C20-4_mwp_bin_8_226	465.397	11185	12147	-	K07080	COG2358	TRAP transporter solute receptor TAXI family protein
2-C20-4_mwp_bin_8_227	730.304	12234	14222	-	None	COG4666	TRAP transporter, 4TM/12TM fusion protein
2-C20-4_mwp_bin_8_228	1193.99	14251	16224	-	None	COG1902	NADH:flavin oxidoreductase
2-C20-4_mwp_bin_8_229	329.467	16700	17950	-	None	COG4198	hypothetical protein
2-C20-4_mwp_bin_8_230	1421.91	18179	19087	-	K00058	COG0111	D-3-phosphoglycerate dehydrogenase
2-C20-4_mwp_bin_8_231	399.785	19105	20175	-	None	COG0075	alanine--glyoxylate transaminase
2-C20-4_mwp_bin_8_232	343.37	20559	20861	-	None	COG4496	TrpR like protein, YerC/YecD
2-C20-4_mwp_bin_8_233	408.325	20996	21730	-	K11755	COG0140	bifunctional phosphoribosyl-AMP cyclohydrolase/phosphoribosyl-ATP pyrophosphatase protein
2-C20-4_mwp_bin_8_234	1273.23	21711	22502	-	K02500	COG0107	imidazole glycerol phosphate synthase subunit HisF; IGPS catalyzes the conversion of PRFAR a [...]
2-C20-4_mwp_bin_8_235	907.242	22734	23474	-	K01814	COG0106	1-(5-phosphoribosyl)-5-[(5- phosphoribosylamino)methylideneamino] imidazole-4-carboxamide is [...]
2-C20-4_mwp_bin_8_236	878.553	23468	24091	-	K02501	COG0118	imidazole glycerol phosphate synthase subunit HisH
2-C20-4_mwp_bin_8_237	976.818	24114	24707	-	K01693	COG0131	imidazoleglycerol-phosphate dehydratase
2-C20-4_mwp_bin_8_238	1105.09	24733	25764	-	None	COG0546	hypothetical protein
2-C20-4_mwp_bin_8_239	579.54	25916	27220	-	K00013	COG0141	histidinol dehydrogenase; Catalyzes the sequential NAD-dependent oxidations of L- histidinol [...]
2-C20-4_mwp_bin_8_240	2388.14	27316	28002	-	K00765	COG0040	ATP phosphoribosyltransferase; Catalyzes the condensation of ATP and 5-phosphoribose 1- diph [...]
2-C20-4_mwp_bin_8_241	1240.65	27995	29239	-	K02502	COG3705	histidyl-tRNA synthetase; Required for the first step of histidine biosynthesis. May allow t [...]
2-C20-4_mwp_bin_8_242	629.731	29457	30962	-	K00705	COG1640	4-alpha-glucanotransferase
2-C20-4_mwp_bin_8_243	1063.12	31000	32610	-	K00688	COG0058	glucan phosphorylase; Phosphorylase is an important allosteric enzyme in carbohydrate metabo [...]
2-C20-4_mwp_bin_8_244	565.881	32642	33532	-	K15772	COG3833	binding-protein-dependent transport systems inner membrane component; Part of a binding-prot [...]
2-C20-4_mwp_bin_8_245	717.931	33529	34548	-	K15771	COG1175	binding-protein-dependent transport systems inner membrane component; Part of a binding-prot [...]
2-C20-4_mwp_bin_8_246	728.163	34635	35843	-	K15770	COG2182	extracellular solute-binding protein family 1
2-C20-4_mwp_bin_8_247	754.734	36040	38181	-	K01208	COG0366	pullulanase type II
2-C20-4_mwp_bin_8_248	590.654	38210	39232	-	None	COG1609	transcriptional regulator, LacI family
2-C20-4_mwp_bin_8_249	433.505	39510	41069	-	K00602	COG0138	bifunctional phosphoribosylaminoimidazolecarboxamide formyltransferase/IMP cyclohydrolase
2-C20-4_mwp_bin_8_250	782.028	41132	42400	-	K01945	COG0151	phosphoribosylamine--glycine ligase
2-C20-4_mwp_bin_8_251	557.435	42490	43092	-	K11175	COG0299	phosphoribosylglycinamide formyltransferase
2-C20-4_mwp_bin_8_252	1032.91	43141	44217	-	K01933	COG0150	phosphoribosylformylglycinamidine cyclo-ligase
2-C20-4_mwp_bin_8_253	577.909	44354	45724	-	K00764	COG0034	amidophosphoribosyltransferase
2-C20-4_mwp_bin_8_254	1005.39	45732	47936	-	K23269	COG0046	phosphoribosylformylglycinamidine synthase II
2-C20-4_mwp_bin_8_255	524.989	47993	49021	-	K01923	COG0152	phosphoribosylaminoimidazole-succinocarboxamide synthase
2-C20-4_mwp_bin_8_256	1181.9	49369	49842	-	K01588	COG0041	Phosphoribosylaminoimidazole carboxylase catalytic subunit
2-C20-4_mwp_bin_8_257	726.392	50287	51531	-	K00147	COG0014	gamma-glutamyl phosphate reductase; Catalyzes the NADPH dependent reduction of L-gamma- glut [...]
2-C20-4_mwp_bin_8_258	696.139	51524	52345	-	K00931	COG0263	gamma-glutamyl kinase; Catalyzes the transfer of a phosphate group to glutamate to form glut [...]
2-C20-4_mwp_bin_8_259	1068.01	52771	54501	-	K02347	COG1796	phosphotransferase domain-containing protein
2-C20-4_mwp_bin_8_260	119.706	55022	55255	-
2-C20-4_mwp_bin_8_261	0	55245	55400	-	None	COG0863	modification methylase MjaII
2-C20-4_mwp_bin_8_262	254.487	55415	55870	-
2-C20-4_mwp_bin_8_263	130.133	56002	56247	-
2-C20-4_mwp_bin_8_264	219.982	56260	57405	-	None	COG0863	DNA methylase N-4/N-6 domain-containing protein
2-C20-4_mwp_bin_8_265	106.961	57583	58218	-	K01356	COG1974	LexA repressor; Represses a number of genes involved in the response to DNA damage (SOS resp [...]
2-C20-4_mwp_bin_8_266	622.92	58719	59309	+	K21929	COG1573	uracil-DNA glycosylase
2-C20-4_mwp_bin_8_267	278.944	59366	60154	-	K07291	COG0558	hypothetical protein
2-C20-4_mwp_bin_8_268	733.624	1	780	-	None	COG0451	NAD-dependent epimerase/dehydratase
2-C20-4_mwp_bin_8_269	269.337	823	1446	-	None	COG1802	HTH-type transcriptional regulator
2-C20-4_mwp_bin_8_270	927.197	1801	3276	+	None	COG2251	hypothetical protein
2-C20-4_mwp_bin_8_271	823.021	3300	4427	+	None	COG2055	Malate/L-lactate dehydrogenase
2-C20-4_mwp_bin_8_272	464.946	4521	5570	+	None	NOG18910	hypothetical protein
2-C20-4_mwp_bin_8_273	595.107	5864	8008	+	None	NOG04022	hypothetical protein
2-C20-4_mwp_bin_8_274	915.514	8118	8777	+	None	NOG41181	hypothetical protein
2-C20-4_mwp_bin_8_275	259.362	8791	9114	+
2-C20-4_mwp_bin_8_276	628.821	9164	9373	+
2-C20-4_mwp_bin_8_277	631.829	9419	9931	+	None	COG1853	hypothetical protein
2-C20-4_mwp_bin_8_278	591.767	10196	11872	+	None	COG0737	2',3'-cyclic-nucleotide 2'-phosphodiesterase
2-C20-4_mwp_bin_8_279	765.215	12253	13392	+	K01999	COG0683	extracellular ligand-binding receptor
2-C20-4_mwp_bin_8_280	555.396	13667	14545	+	K01997	COG0559	inner-membrane translocator
2-C20-4_mwp_bin_8_281	1137.93	14561	15622	+	K01998	COG4177	inner-membrane translocator
2-C20-4_mwp_bin_8_282	506.661	15631	16404	+	K01995	COG0411	ABC transporter related
2-C20-4_mwp_bin_8_283	930.865	16397	17101	+	K01996	COG0410	ABC transporter related
2-C20-4_mwp_bin_8_284	619.419	17156	18292	-	None	COG0726	polysaccharide deacetylase
2-C20-4_mwp_bin_8_285	375.553	18587	19204	-	K01356	COG1396	putative prophage repressor
2-C20-4_mwp_bin_8_286	489.083	19462	20541	+	None	COG3706	diguanylate cyclase with GAF sensor
2-C20-4_mwp_bin_8_287	512.621	20534	21298	-	K01560	COG1011	2-haloalkanoic acid dehalogenase
2-C20-4_mwp_bin_8_288	648.301	21523	22596	-	K09003	COG1415	hypothetical protein
2-C20-4_mwp_bin_8_289	565.557	22679	23428	-	None	COG1801	protein of unknown function DUF72
2-C20-4_mwp_bin_8_290	547.836	23787	24962	-	None	COG0477	major facilitator transporter
2-C20-4_mwp_bin_8_291	198.837	25553	26035	+	K09129	COG1839	hypothetical protein
2-C20-4_mwp_bin_8_292	1028.01	26203	26673	+	None	COG1983	phage shock protein C, PspC
2-C20-4_mwp_bin_8_293	484.402	26686	27825	+	None	COG1775	2-hydroxyglutaryl-CoA dehydratase D-component
2-C20-4_mwp_bin_8_294	600.238	27815	29074	+	None	COG1775	2-hydroxyglutaryl-CoA dehydratase D-component
2-C20-4_mwp_bin_8_295	589.977	29248	30027	+	None	COG1924	putative CoA-substrate-specific enzyme activase
2-C20-4_mwp_bin_8_296	577.085	30149	31306	+	K18979	COG1600	domain of unknown function DUF1730
2-C20-4_mwp_bin_8_297	771.39	31593	32339	+	K09697	COG4555	ABC transporter related
2-C20-4_mwp_bin_8_298	552.983	32336	33529	+	K09696	COG1668	ABC-type Na+ efflux pump, permease component
2-C20-4_mwp_bin_8_299	751.62	33539	34672	+	None	COG0501	Ste24 endopeptidase
2-C20-4_mwp_bin_8_300	971.961	34922	36082	+	None	COG1960	acyl-CoA dehydrogenase, short-chain specific
2-C20-4_mwp_bin_8_301	564.326	36422	37201	+	K00573	COG2518	protein-L-isoaspartate O-methyltransferase; Catalyzes the methyl esterification of L-isoaspa [...]
2-C20-4_mwp_bin_8_302	1007.45	37251	38243	+	None	COG3580	hypothetical protein
2-C20-4_mwp_bin_8_303	959.382	38224	39345	+	None	COG3581	hypothetical protein
2-C20-4_mwp_bin_8_304	545.857	39416	40390	+	None	COG1924	2-hydroxyglutaryl-CoA dehydratase activator
2-C20-4_mwp_bin_8_305	826.8	40406	42883	-	None	NOG84081	spermidine synthase-like
2-C20-4_mwp_bin_8_306	487.418	42927	44609	-	K03688	COG0661	ubiquinone biosynthesis protein AarF, putative; Required, probably indirectly, for the hydro [...]
2-C20-4_mwp_bin_8_307	210.184	45282	45776	-	None	COG2801	putative transposase orfB for insertion sequence element
2-C20-4_mwp_bin_8_308	222.31	45716	46093	-	None	COG2801	integrase catalytic subunit
2-C20-4_mwp_bin_8_309	758.921	46093	46440	-
2-C20-4_mwp_bin_8_310	1469.39	46642	47202	+
2-C20-4_mwp_bin_8_311	757.876	47681	48868	+	K00226	COG0167	dihydroorotate dehydrogenase family protein
2-C20-4_mwp_bin_8_312	451.792	49246	49431	+
2-C20-4_mwp_bin_8_313	144.76	49567	49953	-
2-C20-4_mwp_bin_8_314	206.431	50010	50261	-
2-C20-4_mwp_bin_8_315	779.256	50907	51476	+	None	COG5394	PHA accumulation regulator DNA-binding protein
2-C20-4_mwp_bin_8_316	0	52070	52171	+
2-C20-4_mwp_bin_8_317	658.944	52155	53156	+	K01989	COG2984	ABC-type uncharacterized transport system, periplasmic component
2-C20-4_mwp_bin_8_318	571.655	53194	54138	+	K05832	COG4120	inner-membrane translocator
2-C20-4_mwp_bin_8_319	471.365	54143	54940	+	K05833	COG1101	ABC transporter related protein
2-C20-4_mwp_bin_8_320	473.872	55499	57094	+	None	COG2206	GGDEF/GAF/HDIG domain-containing protein
2-C20-4_mwp_bin_8_321	1440.93	57291	58187	+	K01738	COG0031	cysteine synthase A
2-C20-4_mwp_bin_8_322	217.773	1090	1383	+
2-C20-4_mwp_bin_8_323	413.957	1383	2339	+	K01551	COG0003	arsenic transporting ATPase
2-C20-4_mwp_bin_8_324	143.575	2600	3463	+
2-C20-4_mwp_bin_8_325	506.867	3729	4328	-
2-C20-4_mwp_bin_8_326	27.2217	4713	4859	-
2-C20-4_mwp_bin_8_327	307.192	5671	6165	-
2-C20-4_mwp_bin_8_328	129.083	7120	7305	+
2-C20-4_mwp_bin_8_329	236.381	7550	8497	-	K00791	COG0324	tRNA delta(2)-isopentenylpyrophosphate transferase; Catalyzes the transfer of a dimethylally [...]
2-C20-4_mwp_bin_8_330	462.405	8494	9843	-	K06168	COG0621	RNA modification enzyme, MiaB family
2-C20-4_mwp_bin_8_331	395.218	9876	10199	-	K06974	COG1913	hypothetical protein; Probable zinc metalloprotease (By similarity)
2-C20-4_mwp_bin_8_332	516.158	10427	11899	-	None	COG1418	phosphodiesterase; Catalyzes the hydrolysis of both 2',3'-cyclic AMP and 2',3'-cyclic GMP in [...]
2-C20-4_mwp_bin_8_333	110.541	12279	12821	-	K03565	COG2137	regulatory protein RecX
2-C20-4_mwp_bin_8_334	479.117	12911	13954	-	K03553	COG0468	RecA protein
2-C20-4_mwp_bin_8_335	245.711	13980	14549	-	K01975	COG1514	hypothetical protein
2-C20-4_mwp_bin_8_336	131.997	14873	15448	-	None	NOG08085	GTP-binding protein
2-C20-4_mwp_bin_8_337	462.47	15485	16306	-	None	NOG256051	hypothetical protein
2-C20-4_mwp_bin_8_338	436.152	16403	17347	-	K02057	COG1079	sugar ABC transporter, permease protein
2-C20-4_mwp_bin_8_339	629.583	17347	18471	-	K02057	COG4603	ABC sugar transporter, inner membrane subunit
2-C20-4_mwp_bin_8_340	413.419	18491	20029	-	K02056	COG3845	ABC transporter related
2-C20-4_mwp_bin_8_341	559.609	20147	21190	-	K07335	COG1744	basic membrane protein family protein
2-C20-4_mwp_bin_8_342	459.629	21657	23789	-	K03466	COG1674	cell divisionFtsK/SpoIIIE
2-C20-4_mwp_bin_8_343	369.976	23791	24612	-	K06153	COG1968	UppP; Catalyzes the dephosphorylation of undecaprenyl diphosphate (UPP). Confers resistance [...]
2-C20-4_mwp_bin_8_344	314.871	24627	26240	-	K03324	COG1283	Na/Pi-cotransporter II-related protein
2-C20-4_mwp_bin_8_345	465.096	26362	26817	-	K01520	COG0756	deoxyuridine 5'-triphosphate nucleotidohydrolase Dut; This enzyme is involved in nucleotide [...]
2-C20-4_mwp_bin_8_346	453.922	26875	29025	-	K00962	COG1185	polynucleotide phosphorylase/polyadenylase; Involved in mRNA degradation. Hydrolyzes single- [...]
2-C20-4_mwp_bin_8_347	104.91	29091	29357	-	K02956	COG0184	ribosomal protein S15; One of the primary rRNA binding proteins, it binds directly to 16S rR [...]
2-C20-4_mwp_bin_8_348	264.295	29592	30560	-	K11753	COG0196	bifunctional riboflavin kinase/FMN adenylyltransferase
2-C20-4_mwp_bin_8_349	405.77	30594	31520	-	K03177	COG0130	tRNA pseudouridine synthase B
2-C20-4_mwp_bin_8_350	402.037	31524	32588	-	K06881	COG0618	MgpA protein
2-C20-4_mwp_bin_8_351	253.544	32717	33079	-	K02834	COG0858	ribosome-binding factor A; Associates with free 30S ribosomal subunits (but not with 30S sub [...]
2-C20-4_mwp_bin_8_352	70.9501	33094	33375	-	K09764	COG1550	hypothetical protein
2-C20-4_mwp_bin_8_353	513.814	33451	35397	-	K02519	COG0532	translation initiation factor IF-2; One of the essential components for the initiation of pr [...]
2-C20-4_mwp_bin_8_354	311.234	35540	35809	-	K07742	COG2740	hypothetical protein
2-C20-4_mwp_bin_8_355	523.884	35862	36938	-	K02600	COG0195	transcription elongation factor NusA
2-C20-4_mwp_bin_8_356	456.557	37233	38573	-	K18707	COG0621	RNA modification protein
2-C20-4_mwp_bin_8_357	236.653	38557	39300	-	K09761	COG1385	conserved hypothetical protein TIGR00046
2-C20-4_mwp_bin_8_358	691.246	39384	40535	-	K03686	COG0484	chaperone protein DnaJ; Participates actively in the response to hyperosmotic and heat shock [...]
2-C20-4_mwp_bin_8_359	555.776	40929	42872	-	K04043	COG0443	chaperone protein DnaK; Acts as a chaperone (By similarity)
2-C20-4_mwp_bin_8_360	299.438	42909	43496	-	K03687	COG0576	hypothetical protein; Participates actively in the response to hyperosmotic and heat shock b [...]
2-C20-4_mwp_bin_8_361	186.12	43558	44589	-	K03705	COG1420	transcriptional regulator of heat shock gene; Negative regulator of class I heat shock genes [...]
2-C20-4_mwp_bin_8_362	299.151	44851	45987	-	None	COG0635	coproporphyrinogen III oxidase, anaerobic
2-C20-4_mwp_bin_8_363	445.355	45998	47812	-	K03596	COG0481	GTP-binding protein LepA
2-C20-4_mwp_bin_8_364	714.113	47815	49383	-	K03980	COG0728	virulence factor protein
2-C20-4_mwp_bin_8_365	350.139	49507	49986	+	K02968
2-C20-4_mwp_bin_8_366	214.51	50291	51316	-	K02340	COG1466	DNA polymerase III, delta subunit
2-C20-4_mwp_bin_8_367	517.518	51327	53723	-	K02238	COG2333	DNA internalization-related competence protein ComEC/Rec2
2-C20-4_mwp_bin_8_368	256.512	53711	54334	-	K02237	COG1555	ComEA protein
2-C20-4_mwp_bin_8_369	694.214	54429	55748	-	K11754	COG0285	FolC bifunctional protein
2-C20-4_mwp_bin_8_370	528.477	55856	58066	-	K01873	COG0525	valyl-tRNA synthetase; Catalyzes the attachment of valine to tRNA(Val). As ValRS can inadver [...]
2-C20-4_mwp_bin_8_371	397.818	3	1028	+	None	COG5001	diguanylate cyclase/phosphodiesterase
2-C20-4_mwp_bin_8_372	141.649	941	1279	-	K11249
2-C20-4_mwp_bin_8_373	1494.26	1510	2457	+	K00077	COG1893	ketopantoate reductase PanE/ApbA; Catalyzes the NADPH-dependent reduction of ketopantoate in [...]
2-C20-4_mwp_bin_8_374	889.241	2516	2929	+	None	NOG136586	C GCAxxG C C, putative redox-active protein
2-C20-4_mwp_bin_8_375	30.315	2993	3124	+
2-C20-4_mwp_bin_8_376	396.983	3085	3336	+	None	NOG129041	hypothetical protein
2-C20-4_mwp_bin_8_377	882.941	3391	4872	+	None	COG1032	methyltransferase
2-C20-4_mwp_bin_8_378	433.505	4958	5437	+
2-C20-4_mwp_bin_8_379	407.047	5440	6078	-	None	COG5658	integral membrane protein
2-C20-4_mwp_bin_8_380	202.979	6075	6350	-	None	COG0640	transcriptional repressor SdpR homolog
2-C20-4_mwp_bin_8_381	0	6666	6827	+
2-C20-4_mwp_bin_8_382	583.899	7446	8939	+	K01657	COG0147	anthranilate synthase component I
2-C20-4_mwp_bin_8_383	563.797	8996	9577	+	K01658	COG0512	para-aminobenzoate/anthranilate synthase glutamine amidotransferasecomponent II
2-C20-4_mwp_bin_8_384	953.319	9604	10623	+	K13497	COG0547	anthranilate phosphoribosyltransferase
2-C20-4_mwp_bin_8_385	713.347	10623	11441	+	K01609	COG0134	indole-3-glycerol-phosphate synthase
2-C20-4_mwp_bin_8_386	773.891	11431	12066	+	K01817	COG0135	phosphoribosylanthranilate isomerase
2-C20-4_mwp_bin_8_387	1938.95	12044	13240	+	K01696	COG0133	tryptophan synthase subunit beta; The beta subunit is responsible for the synthesis of L- tr [...]
2-C20-4_mwp_bin_8_388	795.284	13237	14031	+	K01695	COG0159	tryptophan synthase, alpha subunit; The alpha subunit is responsible for the aldol cleavage [...]
2-C20-4_mwp_bin_8_389	315.915	14159	14842	+	None	COG1802	transcriptional regulator, GntR family
2-C20-4_mwp_bin_8_390	988.235	14895	16457	+	K00111	COG0579	glycerol-3-phosphate dehydrogenase
2-C20-4_mwp_bin_8_391	943.134	16421	17608	+	None	COG0446	pyridine nucleotide-disulphide oxidoreductase family protein
2-C20-4_mwp_bin_8_392	423.94	17609	17995	+	None	COG3862	hypothetical protein
2-C20-4_mwp_bin_8_393	1199.84	18009	19262	+	None	NOG80001	hypothetical protein
2-C20-4_mwp_bin_8_394	1443.19	19754	20302	+	K02825	COG2065	Uracil phosphoribosyltransferase
2-C20-4_mwp_bin_8_395	754.557	20521	21342	+	K02823	COG0543	oxidoreductase FAD/NAD(P)-binding domain protein
2-C20-4_mwp_bin_8_396	774.5	21335	22264	+	K17828	COG0167	dihydroorotate dehydrogenase 1B
2-C20-4_mwp_bin_8_397	1273.23	22282	23007	+	K01591	COG0284	orotidine-5'-phosphate decarboxylase; Catalyzes the decarboxylation of orotidine 5'- monopho [...]
2-C20-4_mwp_bin_8_398	711.393	23010	23594	+	K00762	COG0461	orotate phosphoribosyltransferase; Catalyzes the transfer of a ribosyl phosphate group from [...]
2-C20-4_mwp_bin_8_399	630.88	23714	24823	+	None	COG2070	2-nitropropane dioxygenase, NPD
2-C20-4_mwp_bin_8_400	142.451	24971	25279	+	None	COG1359	hypothetical protein
2-C20-4_mwp_bin_8_401	389.667	25565	25831	+	None	COG0724	RNP-1 like RNA-binding protein
2-C20-4_mwp_bin_8_402	739.928	25953	27158	-	None	COG1454	DhaT1
2-C20-4_mwp_bin_8_403	734.59	27336	28577	-	K03742	COG1546	competence/damage-inducible protein CinA
2-C20-4_mwp_bin_8_404	518.724	28737	29438	-	K05982	COG1515	endonuclease V (deoxyinosine 3'endoduclease)
2-C20-4_mwp_bin_8_405	356.73	29663	29920	-
2-C20-4_mwp_bin_8_406	535.3	29968	30879	-
2-C20-4_mwp_bin_8_407	1155.54	31261	31821	+	None	COG4843	hypothetical protein
2-C20-4_mwp_bin_8_408	366.06	31844	32641	-	None	NOG09673	hypothetical protein
2-C20-4_mwp_bin_8_409	1099.73	32871	33434	+	K00567	COG0350	methylated-DNA--protein-cysteine methyltransferase
2-C20-4_mwp_bin_8_410	1273.07	33533	34651	-	K01921	COG1181	D-alanine-D-alanine ligase family protein
2-C20-4_mwp_bin_8_411	331.492	35062	35568	-	None	NOG77942	hypothetical protein
2-C20-4_mwp_bin_8_412	499.437	35589	36245	-	K03499	COG0569	potassium uptake system protein
2-C20-4_mwp_bin_8_413	382.174	36614	37681	-	K03498	COG0168	Trk family K(+) transporter
2-C20-4_mwp_bin_8_414	0	37975	38076	-
2-C20-4_mwp_bin_8_415	373.299	38154	39032	-	K03499	COG0168	TrkH family potassium uptake protein
2-C20-4_mwp_bin_8_416	0	39706	39834	+
2-C20-4_mwp_bin_8_417	627.294	39965	42286	+
2-C20-4_mwp_bin_8_418	880.193	42361	45456	+	None	COG4995	Tetratricopeptide TPR_2 repeat protein
2-C20-4_mwp_bin_8_419	969.753	45592	46701	+
2-C20-4_mwp_bin_8_420	779.529	46856	47086	+
2-C20-4_mwp_bin_8_421	915.395	47500	47958	+
2-C20-4_mwp_bin_8_422	496.871	47988	49340	+	None	COG1032	Fe-S oxidoreductase
2-C20-4_mwp_bin_8_423	212.205	49592	49855	+	K06416	COG2359	stage V sporulation protein S
2-C20-4_mwp_bin_8_424	1357.68	49914	50417	+	None	COG1302	hypothetical protein
2-C20-4_mwp_bin_8_425	513.024	50496	50768	-	K03530	COG0776	nucleoid protein Hbs
2-C20-4_mwp_bin_8_426	443.587	51562	52851	+	None	NOG130076	hypothetical protein
2-C20-4_mwp_bin_8_427	666.931	209	808	-	K07464	COG1468	hypothetical protein
2-C20-4_mwp_bin_8_428	206.267	820	1110	-	K09951	NOG68353	hypothetical protein
2-C20-4_mwp_bin_8_429	492.503	1122	2096	-	K15342	COG1518	hypothetical protein
2-C20-4_mwp_bin_8_430	205.689	2100	2741	-	None	NOG13916	hypothetical protein
2-C20-4_mwp_bin_8_431	340.628	2781	5294	-	K07012	COG1203	CRISPR-associated helicase Cas3
2-C20-4_mwp_bin_8_432	425.135	5278	6030	-	K19116	COG1688	CRISPR-associated Cas5 family Hmari subtype protein
2-C20-4_mwp_bin_8_433	373.481	6049	6948	-	K19115	COG3649	CRISPR-associated protein, Csh2 family
2-C20-4_mwp_bin_8_434	508.836	6941	8851	-	K19114	NOG131757	CRISPR-associated Csh1 family protein
2-C20-4_mwp_bin_8_435	681.846	8921	9859	-	None	COG2378	Helix-turn-helix type 11 domain protein
2-C20-4_mwp_bin_8_436	678.84	10545	10880	-	K06940	COG0727	hypothetical protein
2-C20-4_mwp_bin_8_437	91.9905	10993	11166	-
2-C20-4_mwp_bin_8_438	444.62	11608	12345	-	None	COG1484	IstB ATP binding domain-containing protein
2-C20-4_mwp_bin_8_439	605.784	12332	13738	-	None	COG4584	integrase catalytic subunit
2-C20-4_mwp_bin_8_440	397.252	14641	15879	+	None	COG0438	glycosyl transferase, group 1
2-C20-4_mwp_bin_8_441	463.504	15891	16667	+	K07024	COG0561	HAD family hydrolase
2-C20-4_mwp_bin_8_442	389.043	16738	16953	+
2-C20-4_mwp_bin_8_443	133.386	17192	17401	-	None	NOG77554	hypothetical protein
2-C20-4_mwp_bin_8_444	349.097	17556	18323	-	None	COG1456	mulitcopper oxidase domain-containing protein
2-C20-4_mwp_bin_8_445	395.895	18352	19008	-	K03183	NOG71304	hypothetical protein
2-C20-4_mwp_bin_8_446	339.385	19005	19511	-
2-C20-4_mwp_bin_8_447	508.793	19798	20379	+	None	COG5340	hypothetical protein
2-C20-4_mwp_bin_8_448	352.905	20376	21044	+	None	NOG223904	hypothetical protein
2-C20-4_mwp_bin_8_449	774.5	21542	22099	+
2-C20-4_mwp_bin_8_450	1310.7	22169	23032	+	K01151	COG0648	apurinic endonuclease Apn1
2-C20-4_mwp_bin_8_451	1130.81	23098	25383	+	K06877	COG1205	DEAD/DEAH box helicase domain protein
2-C20-4_mwp_bin_8_452	1155.59	25386	26642	+	K07502	COG3359	Tetratricopeptide TPR_2 repeat protein
2-C20-4_mwp_bin_8_453	635.445	26696	27394	+	K03630	COG2003	DNA repair protein
2-C20-4_mwp_bin_8_454	1469.64	27424	27924	+	None	COG1051	NUDIX hydrolase
2-C20-4_mwp_bin_8_455	542.988	27954	28292	+
2-C20-4_mwp_bin_8_456	669.392	28334	29146	+
2-C20-4_mwp_bin_8_457	397.818	29261	29602	+	None	COG1917	Cupin 2 conserved barrel domain protein
2-C20-4_mwp_bin_8_458	532.197	29867	30460	-
2-C20-4_mwp_bin_8_459	145.891	30696	30887	+	None	NOG80784	hypothetical protein
2-C20-4_mwp_bin_8_460	634.131	31082	31630	-	K03100	COG0681	signal peptidase I
2-C20-4_mwp_bin_8_461	20.8416	32153	32344	+
2-C20-4_mwp_bin_8_462	565.488	32358	33284	+	K04070	COG1313	Radical SAM domain protein
2-C20-4_mwp_bin_8_463	769.535	33328	34185	+	None	COG0697	DMT family permease
2-C20-4_mwp_bin_8_464	789.601	34213	35631	-	None	COG0535	radical SAM domain-containing protein
2-C20-4_mwp_bin_8_465	392.921	35660	36433	-	None	NOG81417	putative transcriptional regulator
2-C20-4_mwp_bin_8_466	0	36696	36830	+
2-C20-4_mwp_bin_8_467	342.318	37127	37465	+	None	COG0778	nitroreductase
2-C20-4_mwp_bin_8_468	285.827	37628	38047	-	K06934	COG1661	hypothetical protein
2-C20-4_mwp_bin_8_469	578.984	38201	39292	-	None	COG3323	hypothetical protein
2-C20-4_mwp_bin_8_470	275.971	39894	40154	+	None	COG0724	RNP-1 like RNA-binding protein
2-C20-4_mwp_bin_8_471	615.014	40513	41013	+	None	COG4732	ThiW protein
2-C20-4_mwp_bin_8_472	567.601	41037	42305	+	None	COG1457	probable hydroxymethylpyrimidine transporter CytX
2-C20-4_mwp_bin_8_473	908.365	42298	43134	+	K00878	COG2145	hydroxyethylthiazole kinase
2-C20-4_mwp_bin_8_474	1164.78	43124	43762	+	K00788	COG0352	thiamine-phosphate pyrophosphorylase
2-C20-4_mwp_bin_8_475	847.394	43765	44784	+	K00946	COG0611	thiamine-monophosphate kinase
2-C20-4_mwp_bin_8_476	1052.78	44790	45572	+	K00941	COG0351	hydroxymethylpyrimidine/phosphomethylpyrimidine kinase
2-C20-4_mwp_bin_8_477	708.174	45877	47865	+	K00615	COG0021	transketolase
2-C20-4_mwp_bin_8_478	682.138	47862	48782	+	K04069	COG1180	glycyl-radical enzyme activating family protein
2-C20-4_mwp_bin_8_479	788.114	48788	51148	+	K23121	COG1882	pyruvate formate-lyase
2-C20-4_mwp_bin_8_480	435.093	51307	52566	-	None	NOG05120	hypothetical protein
2-C20-4_mwp_bin_8_481	389.848	257	1498	+	None	COG1470	S-layer domain-containing protein
2-C20-4_mwp_bin_8_482	428.91	1499	2347	+	K01990	COG1131	ABC-type multidrug transport system, ATPase component
2-C20-4_mwp_bin_8_483	339.837	2353	3294	+	K01992	COG1277	hypothetical protein
2-C20-4_mwp_bin_8_484	541.983	3378	4610	-	None	NOG124664	transporter, monovalent cation:proton antiporter-2 family
2-C20-4_mwp_bin_8_485	500.8	5040	5870	-	None	COG2267	lysophospholipase
2-C20-4_mwp_bin_8_486	1143.96	6098	6982	-	None	COG0524	hypothetical protein
2-C20-4_mwp_bin_8_487	444.62	7200	7856	-	K01838	COG0637	beta-phosphoglucomutase
2-C20-4_mwp_bin_8_488	905.181	7879	10221	-	None	COG1554	Kojibiose phosphorylase
2-C20-4_mwp_bin_8_489	560.106	10284	11669	-	K02026	COG0395	binding-protein-dependent transport systems inner membrane component; Part of a binding-prot [...]
2-C20-4_mwp_bin_8_490	618.912	11669	12793	-	K02025	COG1175	binding-protein-dependent transport systems inner membrane component; Part of a binding-prot [...]
2-C20-4_mwp_bin_8_491	722.908	12906	14156	-	K02027	COG1653	extracellular solute-binding protein family 1
2-C20-4_mwp_bin_8_492	592.827	14257	15309	-	None	COG1609	transcriptional regulator, LacI family
2-C20-4_mwp_bin_8_493	782.836	15657	16709	-	None	COG2152	glycosidase PH1107-related
2-C20-4_mwp_bin_8_494	578.76	16746	17630	-	K20885	COG2152	glycosidase, PH1107-related
2-C20-4_mwp_bin_8_495	506.576	17786	18883	-	None	COG1082	hypothetical protein
2-C20-4_mwp_bin_8_496	856.195	18996	19883	-	K17239	COG0395	sugar ABC transporter, permease protein; Part of a binding-protein-dependent transport syste [...]
2-C20-4_mwp_bin_8_497	651.317	19900	20796	-	K17238	COG1175	sugar ABC transporter, permease protein; Part of a binding-protein-dependent transport syste [...]
2-C20-4_mwp_bin_8_498	739.249	20890	21636	-	K17237	COG2182	extracellular solute-binding protein family 1
2-C20-4_mwp_bin_8_499	252.974	21590	21937	-	K17240	COG3839	sugar ABC transporter, ATP-binding protein
2-C20-4_mwp_bin_8_500	533.545	22181	22570	-	None	COG3581	(R)-2-hydroxyglutaryl-CoA dehydratase activator-related protein
2-C20-4_mwp_bin_8_501	357.865	22682	23050	-	None	COG3581	(R)-2-hydroxyglutaryl-CoA dehydratase activator-related protein
2-C20-4_mwp_bin_8_502	690.142	23206	24498	-	None	COG3581	(R)-2-hydroxyglutaryl-CoA dehydratase activator-related protein
2-C20-4_mwp_bin_8_503	201.338	24992	25468	-
2-C20-4_mwp_bin_8_504	624.265	26022	26912	+	None	COG0524	putative ribokinase
2-C20-4_mwp_bin_8_505	659.602	26930	28021	-	K02010	COG3839	iron(III)-transport ATP-binding protein SfuC
2-C20-4_mwp_bin_8_506	629.489	28053	29762	-	K02011	COG1178	binding-protein-dependent transport systems inner membrane component; Part of a binding-prot [...]
2-C20-4_mwp_bin_8_507	485.764	29923	30927	-	K02012	COG1840	iron ABC transporter substrate-binding protein
2-C20-4_mwp_bin_8_508	544.277	31079	32122	-	None	NOG257305	hypothetical protein
2-C20-4_mwp_bin_8_509	1081.1	32138	33451	-	K21071	COG0205	6-phosphofructokinase
2-C20-4_mwp_bin_8_510	623.095	33741	35018	-	None	COG3875	hypothetical protein
2-C20-4_mwp_bin_8_511	998.383	35167	36657	-	K00033	COG0362	6-phosphogluconate dehydrogenase
2-C20-4_mwp_bin_8_512	1299.91	36815	37639	-	None	COG1028	short-chain dehydrogenase/reductase SDR
2-C20-4_mwp_bin_8_513	428.55	38092	39585	-	K21619	NOG10188	hypothetical protein
2-C20-4_mwp_bin_8_514	681.751	39695	40504	-	K22233	COG1082	D-tagatose 3-epimerase-related protein
2-C20-4_mwp_bin_8_515	634.832	40680	41801	-
2-C20-4_mwp_bin_8_516	624.72	41826	43010	-	K22231	COG1063	alcohol dehydrogenase, zinc-containing
2-C20-4_mwp_bin_8_517	615.323	43039	44046	-	K02529	COG1609	periplasmic binding protein/LacI transcriptional regulator
2-C20-4_mwp_bin_8_518	551.806	44085	45092	-	K00010	COG0673	dehydrogenase
2-C20-4_mwp_bin_8_519	441.16	45241	46011	-	K01816	COG3622	Xylose isomerase domain protein TIM barrel
2-C20-4_mwp_bin_8_520	406.51	46090	47349	-	None	NOG72702	putative methyltransferase CmuC
2-C20-4_mwp_bin_8_521	552.302	47401	48168	-	K02056	COG1129	ABC transporter related
2-C20-4_mwp_bin_8_522	745.512	48261	49253	-	K02057	COG1172	Inner-membrane translocator
2-C20-4_mwp_bin_8_523	784.864	49358	50341	-	K02058	COG1879	Sugar binding protein of ABC transporter
2-C20-4_mwp_bin_8_524	517.538	1	1500	+	K07003	COG1033	MmpL family
2-C20-4_mwp_bin_8_525	337.358	1497	2267	+
2-C20-4_mwp_bin_8_526	588.851	2444	3673	+
2-C20-4_mwp_bin_8_527	259.932	3673	4257	+
2-C20-4_mwp_bin_8_528	761.643	4326	5339	-	None	COG1363	peptidase M42 family protein
2-C20-4_mwp_bin_8_529	863.437	5387	6730	-	None	COG0312	peptidase U62 modulator of DNA gyrase
2-C20-4_mwp_bin_8_530	693.385	6727	8163	-	K03568	COG0312	peptidase U62 modulator of DNA gyrase
2-C20-4_mwp_bin_8_531	703.09	8179	9174	-	K02032	COG4608	oligopeptide/dipeptide ABC transporter, ATPase subunit
2-C20-4_mwp_bin_8_532	991.218	9167	10147	-	K02031	COG0444	oligopeptide/dipeptide ABC transporter, ATPase subunit
2-C20-4_mwp_bin_8_533	628.372	10150	11550	-	K02034	COG1173	binding-protein-dependent transport systems inner membrane component; Part of a binding-prot [...]
2-C20-4_mwp_bin_8_534	647.766	11550	12593	-	K02033	COG0601	binding-protein-dependent transport systems inner membrane component; Part of a binding-prot [...]
2-C20-4_mwp_bin_8_535	706.819	12799	15306	-	K02035	COG3889	solute binding protein-like protein
2-C20-4_mwp_bin_8_536	624.832	15581	17386	-	K07030	COG1461	DegV family protein
2-C20-4_mwp_bin_8_537	713.796	17528	18082	-	None	COG0778	nitroreductase family protein
2-C20-4_mwp_bin_8_538	868.7	18128	20140	-	None	COG0243	putative anaerobic dehydrogenase
2-C20-4_mwp_bin_8_539	1061.41	20243	20947	-	None	NOG116613	hypothetical protein
2-C20-4_mwp_bin_8_540	661.098	21069	23126	-	K18890	COG1132	ABC transporter related
2-C20-4_mwp_bin_8_541	579.208	23129	24793	-	K18889	COG1132	ABC transporter related
2-C20-4_mwp_bin_8_542	696.973	25342	25674	-	None	COG0599	hypothetical protein
2-C20-4_mwp_bin_8_543	302.445	25758	26273	-	K02217	COG1528	Ferritin and Dps
2-C20-4_mwp_bin_8_544	536.525	26331	26867	-	None	COG1592	Rubrerythrin
2-C20-4_mwp_bin_8_545	663.528	27068	28243	-	None	COG0426	beta-lactamase domain-containing protein
2-C20-4_mwp_bin_8_546	498.123	28246	28968	-	None	COG1853	flavin reductase-like, FMN-binding; Has nitric oxide reductase activity in combination with [...]
2-C20-4_mwp_bin_8_547	372.24	28974	29360	-	K05919	COG2033	desulfoferrodoxin
2-C20-4_mwp_bin_8_548	306.294	29366	29770	-	None	COG1959	transcriptional regulator, BadM/Rrf2 family
2-C20-4_mwp_bin_8_549	950.062	29984	30619	-
2-C20-4_mwp_bin_8_550	193.18	30670	31104	-
2-C20-4_mwp_bin_8_551	620.203	31408	31878	-
2-C20-4_mwp_bin_8_552	778.086	32006	32905	-
2-C20-4_mwp_bin_8_553	515.146	33117	33551	-	K06910	COG1881	PEBP family protein
2-C20-4_mwp_bin_8_554	382.99	33604	34512	-	K00847	COG0524	fructokinase
2-C20-4_mwp_bin_8_555	617.024	35014	35454	+	None	COG0517	signal transduction protein
2-C20-4_mwp_bin_8_556	602.592	35481	36755	+	None	COG1055	arsenical pump family protein
2-C20-4_mwp_bin_8_557	621.868	36956	37843	-	K02026	COG0395	binding-protein-dependent transport systems inner membrane component; Part of a binding-prot [...]
2-C20-4_mwp_bin_8_558	464.319	37845	38792	-	K02025	COG1175	binding-protein-dependent transport systems inner membrane component; Part of a binding-prot [...]
2-C20-4_mwp_bin_8_559	743.657	39079	40434	-	K02027	COG1653	extracellular solute-binding protein family 1
2-C20-4_mwp_bin_8_560	720.92	40483	41742	+	None	COG3328	transposase mutator type
2-C20-4_mwp_bin_8_561	475.551	42009	43043	-	None	COG1609	LacI family transcription regulator
2-C20-4_mwp_bin_8_562	938.883	32	1267	-	K02647	COG3835	sugar diacid utilization regulator
2-C20-4_mwp_bin_8_563	703.755	1550	3994	+	None	COG1067	ATP-dependent protease La
2-C20-4_mwp_bin_8_564	449.414	4229	5341	+	None	COG0457	TPR repeat-containing protein
2-C20-4_mwp_bin_8_565	506.225	5622	6617	+	None	NOG87525	hypothetical protein
2-C20-4_mwp_bin_8_566	253.265	6711	7421	+	K03800	COG0095	lipoate-protein ligase A (Lipoate--protein ligase)
2-C20-4_mwp_bin_8_567	551.272	7408	9258	+	K21405	COG3284	GAF modulated sigma54 specific transcriptional regulator, Fis family
2-C20-4_mwp_bin_8_568	966.744	9479	10459	+	K21416	COG1071	Pyruvate dehydrogenase
2-C20-4_mwp_bin_8_569	469.322	10472	11443	+	K21417	COG0022	Transketolase central region
2-C20-4_mwp_bin_8_570	397.024	11453	12601	+	K00627	COG0508	dehydrogenase catalytic domain-containing protein
2-C20-4_mwp_bin_8_571	591.995	12695	13762	+	None	COG1638	DctP10
2-C20-4_mwp_bin_8_572	147.298	13822	14310	+	None	NOG76676	DctQ10
2-C20-4_mwp_bin_8_573	632.809	14310	15599	+	None	COG1593	DctM10
2-C20-4_mwp_bin_8_574	298.626	15648	16451	+
2-C20-4_mwp_bin_8_575	979.98	16486	17367	-	K22044	COG0668	MscS Mechanosensitive ion channel
2-C20-4_mwp_bin_8_576	858.471	17568	20168	-	K03695	COG0542	ATPase with chaperone activity, ATP-binding subunit
2-C20-4_mwp_bin_8_577	601.688	20217	21320	-	K00817	COG0079	histidinol-phosphate aminotransferase
2-C20-4_mwp_bin_8_578	845.725	21372	22076	-	None	COG3382	hypothetical protein
2-C20-4_mwp_bin_8_579	226.078	22390	22920	-	K08999	COG1259	protein of unknown function DUF151
2-C20-4_mwp_bin_8_580	726.835	23346	24347	+	K07301	COG0530	sodium/calcium exchanger membrane region
2-C20-4_mwp_bin_8_581	672.994	24911	26230	+	K01586	COG0019	diaminopimelate decarboxylase
2-C20-4_mwp_bin_8_582	678.18	26281	27525	+	K00928	COG0527	aspartate kinase
2-C20-4_mwp_bin_8_583	560.674	27910	28794	+	K01714	COG0329	dihydrodipicolinate synthase
2-C20-4_mwp_bin_8_584	619.471	28799	29599	+	K00215	COG0289	dihydrodipicolinate reductase
2-C20-4_mwp_bin_8_585	407.692	29965	30867	+	K03340	NOG27533	putative oxidoreductase
2-C20-4_mwp_bin_8_586	509.603	30942	32111	+	K10206	COG0436	LL-diaminopimelate aminotransferase (EC:2.6.1.1); Involved in the synthesis of meso-diaminop [...]
2-C20-4_mwp_bin_8_587	528.431	32793	33731	-	None	NOG75049	transposase
2-C20-4_mwp_bin_8_588	1086.64	34121	35512	-	K01755	COG0165	argininosuccinate lyase
2-C20-4_mwp_bin_8_589	893.621	35641	36858	-	K01940	COG0137	argininosuccinate synthase
2-C20-4_mwp_bin_8_590	823.955	36911	38095	-	K00821	COG4992	acetylornithine aminotransferase
2-C20-4_mwp_bin_8_591	919.591	38179	39057	-	K00930	COG0548	acetylglutamate kinase
2-C20-4_mwp_bin_8_592	901.17	39278	40507	-	K00620	COG1364	bifunctional ornithine acetyltransferase/N-acetylglutamate synthase protein
2-C20-4_mwp_bin_8_593	743.957	40580	41644	-	K00145	COG0002	N-acetyl-gamma-glutamyl-phosphate reductase
2-C20-4_mwp_bin_8_594	192.669	294	563	-
2-C20-4_mwp_bin_8_595	84.0228	795	1175	-	None	NOG298282	peptidase M15A
2-C20-4_mwp_bin_8_596	241.565	1289	1669	-
2-C20-4_mwp_bin_8_597	146.578	1754	2026	-
2-C20-4_mwp_bin_8_598	35.1016	2101	2328	-
2-C20-4_mwp_bin_8_599	99.5419	2540	2740	-
2-C20-4_mwp_bin_8_600	37.398	2896	3216	-
2-C20-4_mwp_bin_8_601	199.654	3672	4613	-
2-C20-4_mwp_bin_8_602	22.6078	4940	5116	+
2-C20-4_mwp_bin_8_603	430.324	5267	8065	-	K03726	COG1204	helicase
2-C20-4_mwp_bin_8_604	869.728	8397	9353	+	K01001	COG0472	glycosyl transferase family protein
2-C20-4_mwp_bin_8_605	204.46	9652	10062	+	None	NOG132370	DNA polymerase, beta domain protein region
2-C20-4_mwp_bin_8_606	217.37	10059	10463	+	None	COG2445	protein of unknown function DUF86
2-C20-4_mwp_bin_8_607	192.384	10847	11158	+	None	NOG75267	hypothetical protein
2-C20-4_mwp_bin_8_608	640.254	11163	11387	+	None	NOG122960	hypothetical protein
2-C20-4_mwp_bin_8_609	1641.41	11565	12722	+	K16328	COG2771	ribokinase-like domain-containing protein
2-C20-4_mwp_bin_8_610	1735.32	12730	13656	+	K16329	COG2313	uncharacterized enzyme involved in pigment biosynthesis
2-C20-4_mwp_bin_8_611	1043.59	13706	14863	+	None	COG0644	bacteriochlorophyll synthase 43 kDa subunit (chlP)
2-C20-4_mwp_bin_8_612	1101.56	14981	16048	+	K00973	COG1209	glucose-1-phosphate thymidyltransferase
2-C20-4_mwp_bin_8_613	1091.11	16123	19320	-	None	NOG44125	hypothetical protein
2-C20-4_mwp_bin_8_614	343.639	19411	20295	-	None	COG1943	hypothetical protein
2-C20-4_mwp_bin_8_615	555.481	20491	21621	+
2-C20-4_mwp_bin_8_616	892.898	21855	23678	+	None	COG2931	EF hand domain/PKD domain-containing protein
2-C20-4_mwp_bin_8_617	1169.36	23796	24914	+	K15916	COG0166	bifunctional phosphoglucose/phosphomannose isomerase; Catalyzes the isomerization of both gl [...]
2-C20-4_mwp_bin_8_618	614.962	25015	25938	+	K02851	COG0472	glycosyl transferase family protein
2-C20-4_mwp_bin_8_619	742.394	25994	26974	+	K01784	COG0451	NAD-dependent epimerase/dehydratase
2-C20-4_mwp_bin_8_620	853.279	27071	28702	+	K05946	COG1922	glycosyl transferase, WecB/TagA/CpsF family
2-C20-4_mwp_bin_8_621	587.235	29119	29595	+	K03571	NOG09695	hypothetical protein
2-C20-4_mwp_bin_8_622	613.319	29728	30660	+	K09815	COG0803	cation ABC transporter, periplasmc-binding protein
2-C20-4_mwp_bin_8_623	580.796	30660	31472	+	K09817	COG1121	Zinc ABC transporter, ATP-binding protein
2-C20-4_mwp_bin_8_624	885.923	31645	32448	+	K09816	COG1108	ABC transporter, inner membrane subunit
2-C20-4_mwp_bin_8_625	771.28	32742	34505	+	K05515	COG0768	penicillin-binding protein 2
2-C20-4_mwp_bin_8_626	539.297	34550	35662	+	K05837	COG0772	rod shape-determining protein RodA
2-C20-4_mwp_bin_8_627	1196.94	35979	37790	+	None	COG1032	hypothetical protein
2-C20-4_mwp_bin_8_628	435.728	62	511	+	K08315	COG0680	hypothetical protein
2-C20-4_mwp_bin_8_629	318.534	550	951	-	None	COG1143	NADH-plastoquinone oxidoreductase subunit
2-C20-4_mwp_bin_8_630	379.972	961	1971	-	None	COG0650	respiratory-chain NADH dehydrogenase, subunit 1
2-C20-4_mwp_bin_8_631	506.737	1968	3191	-	K18016	COG3261	NADH dehydrogenase (ubiquinone)
2-C20-4_mwp_bin_8_632	290.618	3184	3720	-	K18017	COG3262	NADH dehydrogenase (ubiquinone), 30 kDa subunit
2-C20-4_mwp_bin_8_633	480.19	3939	4388	-	K18023	COG3260	NADH ubiquinone oxidoreductase, 20 kDa subunit
2-C20-4_mwp_bin_8_634	245.711	4390	4731	-	None	NOG05798	membrane bound hydrogenase subunit MbhI
2-C20-4_mwp_bin_8_635	714.113	4735	6303	-	None	COG0651	putative monovalent cation/H+ antiporter subunit D
2-C20-4_mwp_bin_8_636	678.43	6300	6647	-	K05567	COG1006	Membrane-bound hydrogenase MBH 2, subunit Mbh2G (Na+/H+ transporter subunit)
2-C20-4_mwp_bin_8_637	520.122	6649	7125	-	K05566	COG2111	putative monovalent cation/H+ antiporter subunit B
2-C20-4_mwp_bin_8_638	494.578	7122	7388	-	None	COG2111	Membrane-bound hydrogenase MBH 2, subunit Mbh2E (Na+/H+ transporter subunit)
2-C20-4_mwp_bin_8_639	166.733	7400	7639	-
2-C20-4_mwp_bin_8_640	429.922	7636	7998	-	K05571	COG1320	putative monovalent cation/H+ antiporter subunit G
2-C20-4_mwp_bin_8_641	146.578	7998	8270	-	K05570	COG2212	putative monovalent cation/H+ antiporter subunit F
2-C20-4_mwp_bin_8_642	604.161	8267	8776	-	K05569	COG1863	putative monovalent cation/H+ antiporter subunit E
2-C20-4_mwp_bin_8_643	117.005	8930	9271	-	K04651	COG0375	hydrogenase nickel insertion protein HypA
2-C20-4_mwp_bin_8_644	1190.21	9522	10496	-	K10823	COG4608	oligopeptide/dipeptide ABC transporter, ATPase subunit
2-C20-4_mwp_bin_8_645	556.1	10530	11558	-	K02031	COG0444	oligopeptide ABC transporter ATP-binding protein
2-C20-4_mwp_bin_8_646	639.945	11590	12627	-	K00763	COG1488	nicotinate phosphoribosyltransferase
2-C20-4_mwp_bin_8_647	409.051	12652	12876	-
2-C20-4_mwp_bin_8_648	750.954	13086	13847	-	K01803	COG0149	triosephosphate isomerase
2-C20-4_mwp_bin_8_649	638.807	14080	15075	-	K00134	COG0057	glyceraldehyde-3-phosphate dehydrogenase, type I
2-C20-4_mwp_bin_8_650	449.103	15192	16679	-	K03092	COG1508	DNA-directed RNA polymerase specialized sigma subunit, sigma54-like protein
2-C20-4_mwp_bin_8_651	468.851	16991	18091	-	K10112	COG3839	sugar ABC transporter, ATP-binding protein
2-C20-4_mwp_bin_8_652	355.119	18231	19154	-	K09762	COG1481	protein of unknown function DUF199
2-C20-4_mwp_bin_8_653	325.332	19155	20138	-	None	COG0391	hypothetical protein
2-C20-4_mwp_bin_8_654	865.207	20135	21022	-	K06958	COG1660	hypothetical protein; Displays ATPase and GTPase activities (By similarity)
2-C20-4_mwp_bin_8_655	565.519	21322	22998	-	K01887	COG0018	arginyl-tRNA synthetase
2-C20-4_mwp_bin_8_656	916.772	23112	24080	-	K15582	COG1173	ABC-type dipeptide/oligopeptide/nickel transport system, permease component; Part of a bindi [...]
2-C20-4_mwp_bin_8_657	557.955	24113	25030	-	K15581	COG0601	nickel-transporting ATPase; Part of a binding-protein-dependent transport system. Probably r [...]
2-C20-4_mwp_bin_8_658	682.031	25247	26836	-	K15580	COG4166	oligopeptide ABC transporter periplasmic oligopeptide-binding protein
2-C20-4_mwp_bin_8_659	206.655	27108	27320	-
2-C20-4_mwp_bin_8_660	1029.35	27600	29465	-	K03798	COG0465	ATP-dependent metalloprotease FtsH
2-C20-4_mwp_bin_8_661	511.914	29872	30426	-	K00760	COG0634	hypoxanthine phosphoribosyltransferase
2-C20-4_mwp_bin_8_662	397.436	30475	31944	-	K04075	COG0037	tRNA(Ile)-lysidine synthetase; Ligates lysine onto the cytidine present at position 34 of th [...]
2-C20-4_mwp_bin_8_663	416.832	32771	33058	-	None	NOG295929	hypothetical protein
2-C20-4_mwp_bin_8_664	884.035	33055	34335	-	K01689	COG0148	enolase; Catalyzes the reversible conversion of 2- phosphoglycerate into phosphoenolpyruvate [...]
2-C20-4_mwp_bin_8_665	784.972	34412	35767	-	K06213	COG2239	magnesium transporter
2-C20-4_mwp_bin_8_666	389.667	35871	36137	-
2-C20-4_mwp_bin_8_667	677.422	36561	37895	-	K04567	COG1190	lysyl-tRNA synthetase
2-C20-4_mwp_bin_8_668	728.629	454	1815	+	K06001	COG1350	pyridoxal-phosphate dependent TrpB-like enzyme
2-C20-4_mwp_bin_8_669	314.59	2252	2569	+
2-C20-4_mwp_bin_8_670	444.62	3054	3620	+	None	COG0393	hypothetical protein
2-C20-4_mwp_bin_8_671	769.073	3887	4552	+	K03424	COG0084	hydrolase, TatD family
2-C20-4_mwp_bin_8_672	795.06	4652	5869	+	K01872	COG2872	hypothetical protein
2-C20-4_mwp_bin_8_673	346.733	5885	7015	+	None	COG4784	peptidase M48 Ste24p
2-C20-4_mwp_bin_8_674	447.585	7147	8496	-	K03308	COG0733	sodium:neurotransmitter symporter
2-C20-4_mwp_bin_8_675	1211.01	8771	9454	-	None	COG0750	metalloprotease
2-C20-4_mwp_bin_8_676	618.802	9783	10073	+	K01512	COG1254	acylphosphatase
2-C20-4_mwp_bin_8_677	0	10127	10216	+
2-C20-4_mwp_bin_8_678	585.902	10237	10878	+	K05520	COG0693	protease I
2-C20-4_mwp_bin_8_679	721.006	11219	11440	+
2-C20-4_mwp_bin_8_680	383.845	11504	11920	+
2-C20-4_mwp_bin_8_681	921.95	11971	15681	+	None	COG1305	transglutaminase domain protein
2-C20-4_mwp_bin_8_682	1160.77	15794	16972	+	K04487	COG1104	cysteine desulfurase
2-C20-4_mwp_bin_8_683	760.795	17281	17685	+	K04488	COG0822	nitrogen-fixing NifU-like
2-C20-4_mwp_bin_8_684	369.894	17712	18425	+	K06196	COG0785	cytochrome c biogenesis protein, transmembrane region
2-C20-4_mwp_bin_8_685	449.376	18783	19343	+	None	COG2143	hypothetical protein
2-C20-4_mwp_bin_8_686	1428.84	19520	20488	+	K06864	COG1606	ExsB family protein
2-C20-4_mwp_bin_8_687	666.931	20799	21344	+	None	COG4739	Protein of unknown function DUF2148
2-C20-4_mwp_bin_8_688	502.931	21653	22201	+
2-C20-4_mwp_bin_8_689	768.899	22300	23751	+	K04771	COG0265	trypsin-like serine protease
2-C20-4_mwp_bin_8_690	497.914	23886	25637	+	K07709	COG0642	signal transduction histidine kinase, nitrogen specific, NtrB
2-C20-4_mwp_bin_8_691	725.645	25640	26968	+	None	COG2204	two component, sigma54 specific, Fis family transcriptional regulator
2-C20-4_mwp_bin_8_692	352.471	27137	27715	+	None	COG4684	predicted membrane protein
2-C20-4_mwp_bin_8_693	559.699	27898	28662	+	K03525	COG1521	pantothenate kinase; Catalyzes the phosphorylation of pantothenate (Pan), the first step in [...]
2-C20-4_mwp_bin_8_694	468.271	29012	29857	-	K00767	COG0157	nicotinate-nucleotide pyrophosphorylase
2-C20-4_mwp_bin_8_695	488.244	30075	31664	-	K00278	COG0029	L-aspartate oxidase
2-C20-4_mwp_bin_8_696	501.806	31764	32696	-	K03517	COG0379	quinolinate synthetase; Catalyzes the condensation of iminoaspartate with dihydroxyacetone p [...]
2-C20-4_mwp_bin_8_697	1368.4	33067	34572	+	K00088	COG0517	inosine-5'-monophosphate dehydrogenase
2-C20-4_mwp_bin_8_698	355.696	34601	35140	+	None	COG0457	TPR Domain containing protein
2-C20-4_mwp_bin_8_699	348.486	35186	36184	+	K01273	COG2355	Zn-dependent dipeptidase
2-C20-4_mwp_bin_8_700	260.64	36258	37040	+	None	COG0179	5-carboxymethyl-2-hydroxymuconate Delta-isomerase
2-C20-4_mwp_bin_8_701	749.413	3	851	-	K00606	COG0413	3-methyl-2-oxobutanoate hydroxymethyltransferase; Catalyzes the reversible reaction in which [...]
2-C20-4_mwp_bin_8_702	484.567	890	1657	-	None	COG1414	transcriptional regulator IclR-like protein
2-C20-4_mwp_bin_8_703	205.964	1811	2218	+	None	COG2801	putative transposase
2-C20-4_mwp_bin_8_704	398.458	2242	3888	+
2-C20-4_mwp_bin_8_705	971.228	4396	5664	-	K01649	COG0119	2-isopropylmalate synthase
2-C20-4_mwp_bin_8_706	418.982	5666	7642	-	K03307	COG0591	Na+ symporter
2-C20-4_mwp_bin_8_707	475.641	7672	8445	-	None	COG1878	cyclase family protein
2-C20-4_mwp_bin_8_708	409.611	8764	9144	-	K07068	NOG256744	hypothetical protein
2-C20-4_mwp_bin_8_709	456.491	9144	10379	-	K00626	COG0183	acetyl-CoA acetyltransferase
2-C20-4_mwp_bin_8_710	379.637	10390	11169	-	K01040	COG2057	3-oxoacid CoA-transferase subunit beta
2-C20-4_mwp_bin_8_711	365.273	11171	12145	-	K01039	COG1788	glutaconate CoA-transferase, subunit A (GctA)
2-C20-4_mwp_bin_8_712	556.493	12426	13820	-	K02481	COG2204	two component, sigma54 specific, Fis family transcriptional regulator
2-C20-4_mwp_bin_8_713	626.781	13810	15603	-	K07710	COG0642	sensory histidine kinase AtoS
2-C20-4_mwp_bin_8_714	580.729	16053	16493	+
2-C20-4_mwp_bin_8_715	333.465	16477	16704	-
2-C20-4_mwp_bin_8_716	456.543	16704	18605	-	K03738	COG2414	aldehyde:ferredoxin oxidoreductase
2-C20-4_mwp_bin_8_717	367.962	18674	18934	-	None	NOG257021	hypothetical protein
2-C20-4_mwp_bin_8_718	721.999	18991	20298	-	K00974	COG0617	polyA polymerase family protein
2-C20-4_mwp_bin_8_719	242.52	20356	20553	-
2-C20-4_mwp_bin_8_720	990.869	21020	21439	+
2-C20-4_mwp_bin_8_721	262.009	21473	21808	+	K03671	COG0526	thioredoxin
2-C20-4_mwp_bin_8_722	535.3	21880	22335	+	K13993	COG0071	heat shock protein HSP20
2-C20-4_mwp_bin_8_723	683.785	22429	24090	-	K07576	COG1236	RNA-metabolising metallo-beta-lactamase
2-C20-4_mwp_bin_8_724	575.864	24299	25792	-	K01733	COG0498	threonine synthase
2-C20-4_mwp_bin_8_725	686.839	25927	26730	-	K09163	COG3294	metal dependent phosphohydrolase
2-C20-4_mwp_bin_8_726	593.192	26788	28008	-	K09133	COG1906	hypothetical protein
2-C20-4_mwp_bin_8_727	358.763	28024	28458	-	None	COG1302	hypothetical protein
2-C20-4_mwp_bin_8_728	322.472	28552	29097	-	None	NOG77335	hypothetical protein
2-C20-4_mwp_bin_8_729	551.455	29230	30078	-	K03497	COG1475	transcriptional regulator
2-C20-4_mwp_bin_8_730	1045.03	30071	30832	-	K03496	COG1192	chromosome partitioning protein transcriptional regulator
2-C20-4_mwp_bin_8_731	357.865	31345	32082	-	K03501	COG0357	methyltransferase GidB
2-C20-4_mwp_bin_8_732	489.932	32624	34036	-	K03650	COG0486	tRNA modification GTPase TrmE; Exhibits a very high intrinsic GTPase hydrolysis rate. Involv [...]
2-C20-4_mwp_bin_8_733	308.974	34267	34797	-	K06346	COG1847	single-stranded nucleic acid binding R3H domain-containing protein
2-C20-4_mwp_bin_8_734	428.098	35081	35968	-	K03217	COG0706	60 kDa inner membrane protein; Required for the insertion of integral membrane proteins into [...]
2-C20-4_mwp_bin_8_735	152.441	36055	36264	-	K08998	COG0759	hypothetical protein
2-C20-4_mwp_bin_8_736	432.604	36398	36730	-	K03536	COG0594	ribonuclease P; RNaseP catalyzes the removal of the 5'-leader sequence from pre-tRNA to prod [...]
2-C20-4_mwp_bin_8_737	0	36767	36907	-
2-C20-4_mwp_bin_8_738	825.724	3	695	-	K02118	COG1156	V-type ATP synthase subunit B; Produces ATP from ADP in the presence of a proton gradient ac [...]
2-C20-4_mwp_bin_8_739	664.655	721	2478	-	K02117	COG1155	ATP synthase, A subunit; Produces ATP from ADP in the presence of a proton gradient across t [...]
2-C20-4_mwp_bin_8_740	587.389	2478	2804	-	K02122	COG1436	V-type ATP synthase subunit F
2-C20-4_mwp_bin_8_741	377.214	2797	3825	-	K02119	COG1527	V-type ATP synthase subunit C
2-C20-4_mwp_bin_8_742	174.273	3869	4465	-	K02121	NOG253750	H+-transporting two-sector ATPase, E subunit; Produces ATP from ADP in the presence of a pro [...]
2-C20-4_mwp_bin_8_743	536.9	4479	4955	-	K02124	COG0636	H+transporting two-sector ATPase C subunit
2-C20-4_mwp_bin_8_744	472.66	5070	7067	-	K02123	COG1269	H(+)-transporting two-sector ATPase
2-C20-4_mwp_bin_8_745	444.62	7067	7381	-
2-C20-4_mwp_bin_8_746	475.326	7474	8559	-	K03526	COG0821	4-hydroxy-3-methylbut-2-en-1-yl diphosphate synthase
2-C20-4_mwp_bin_8_747	746.962	8602	9651	-	K11749	COG0750	putative membrane-associated zinc metalloprotease
2-C20-4_mwp_bin_8_748	749.438	9673	10836	-	K00099	COG0743	1-deoxy-D-xylulose 5-phosphate reductoisomerase
2-C20-4_mwp_bin_8_749	224.753	10872	11690	-	K00981	COG0575	phosphatidate cytidylyltransferase
2-C20-4_mwp_bin_8_750	356.416	11674	12414	-	K00806	COG0020	undecaprenyl pyrophosphate synthase
2-C20-4_mwp_bin_8_751	70.2032	12693	12863	-	None	COG1145	4Fe-4S ferredoxin iron-sulfur binding domain protein
2-C20-4_mwp_bin_8_752	430.278	12914	13471	-	K02838	COG0233	Frr; Responsible for the release of ribosomes from messenger RNA at the termination of prote [...]
2-C20-4_mwp_bin_8_753	433.505	13477	14196	-	K09903	COG0528	uridylate kinase; Catalyzes the reversible phosphorylation of UMP to UDP (By similarity)
2-C20-4_mwp_bin_8_754	326.796	14293	14892	-	K02357	COG0264	elongation factor Ts; Associates with the EF-Tu.GDP complex and induces the exchange of GDP [...]
2-C20-4_mwp_bin_8_755	273.469	14926	15642	-	K02967	COG0052	30S ribosomal protein S2
2-C20-4_mwp_bin_8_756	700.842	16148	17563	-	K03667	COG1220	ATP-dependent protease ATP-binding subunit HslU; Chaperone subunit of a proteasome-like degr [...]
2-C20-4_mwp_bin_8_757	992.817	17584	18111	-	K01419	COG5405	ATP-dependent protease peptidase subunit; Protease subunit of a proteasome-like degradation [...]
2-C20-4_mwp_bin_8_758	154.076	18350	19258	-	K03733	COG4974	hypothetical protein
2-C20-4_mwp_bin_8_759	435.12	19390	21495	-	K03168	COG0551	DNA topoisomerase I; The reaction catalyzed by topoisomerases leads to the conversion of one [...]
2-C20-4_mwp_bin_8_760	444.62	21538	22644	-	None	COG2006	protein of unknown function DUF362
2-C20-4_mwp_bin_8_761	302.254	22671	23279	-	K08591	COG0344	hypothetical protein
2-C20-4_mwp_bin_8_762	373.84	23281	24618	-	K03977	COG1160	GTP-binding protein EngA; GTPase of unknown physiological role (By similarity)
2-C20-4_mwp_bin_8_763	331.983	24656	25330	-	K01783	COG0036	ribulose-phosphate 3-epimerase
2-C20-4_mwp_bin_8_764	484.567	25527	27062	-	K07391	COG0606	Mg chelatase, subunit ChlI
2-C20-4_mwp_bin_8_765	209.449	27111	27473	-	K07460	COG0792	hypothetical protein
2-C20-4_mwp_bin_8_766	529.224	27525	28265	-	K03470	COG0164	ribonuclease HII; Endonuclease that specifically degrades the RNA of RNA- DNA hybrids (By si [...]
2-C20-4_mwp_bin_8_767	185.581	28231	28575	-	K02884	COG0335	50S ribosomal protein L19; This protein is located at the 30S-50S ribosomal subunit interfac [...]
2-C20-4_mwp_bin_8_768	638.161	28628	29392	-	K00554	COG0336	tRNA (guanine-N1)-methyltransferase; Specifically methylates guanosine-37 in various tRNAs ( [...]
2-C20-4_mwp_bin_8_769	447.236	29389	29898	-	K02860	COG0806	16S rRNA processing protein RimM; An accessory protein needed during the final step in the a [...]
2-C20-4_mwp_bin_8_770	207.875	30095	30325	-	K06960	COG1837	hypothetical protein
2-C20-4_mwp_bin_8_771	333.465	30343	30570	-	K02959	COG0228	ribosomal protein S16
2-C20-4_mwp_bin_8_772	444.62	3	632	+	None	COG0477	major facilitator transporter
2-C20-4_mwp_bin_8_773	161.354	559	930	-
2-C20-4_mwp_bin_8_774	231.976	1136	1273	+
2-C20-4_mwp_bin_8_775	209.233	1559	1711	+
2-C20-4_mwp_bin_8_776	290.972	2021	3409	+	K06871	COG0641	Radical SAM domain protein
2-C20-4_mwp_bin_8_777	337.912	3608	4057	+
2-C20-4_mwp_bin_8_778	432.327	4042	5994	+	None	COG1032	Radical SAM domain protein
2-C20-4_mwp_bin_8_779	645.494	6162	7841	+	None	COG0488	ABC transporter related protein
2-C20-4_mwp_bin_8_780	702.343	7913	8590	-	K02006	COG1122	cobalt import ATP-binding protein CbiO
2-C20-4_mwp_bin_8_781	441.035	8587	9330	-	K02008	COG0619	cobalt ABC transporter, permease protein CbiQ
2-C20-4_mwp_bin_8_782	281.519	9359	9955	-	K16915	NOG80381	hypothetical protein
2-C20-4_mwp_bin_8_783	740.293	10223	10822	-	K02007	COG0310	cobalt transport protein CbiM
2-C20-4_mwp_bin_8_784	672.022	10843	11628	-	K02009	COG5266	hypothetical protein
2-C20-4_mwp_bin_8_785	287.884	11976	12392	-	K07722	COG0864	nickel-responsive regulator; Transcriptional regulator (Potential)
2-C20-4_mwp_bin_8_786	666.931	12543	13112	-	None	COG0778	nitroreductase family protein
2-C20-4_mwp_bin_8_787	709.276	13155	14288	-	K01921	COG1181	D-alanine--D-alanine ligase
2-C20-4_mwp_bin_8_788	633.247	14465	15355	-	None	COG0476	UBA/THIF-type NAD/FAD binding protein
2-C20-4_mwp_bin_8_789	770.342	15490	16824	-	K07478	COG2256	recombination factor protein RarA
2-C20-4_mwp_bin_8_790	1046.45	16877	17419	-	None	COG1670	GCN5-related N-acetyltransferase
2-C20-4_mwp_bin_8_791	614.884	17581	19233	+	None	COG0388	hypothetical protein
2-C20-4_mwp_bin_8_792	496.321	19251	20153	+	None	COG1597	diacylglycerol kinase, catalytic region
2-C20-4_mwp_bin_8_793	1315.51	20314	20967	-	K01628	COG0235	L-fuculose phosphate aldolase
2-C20-4_mwp_bin_8_794	315.537	21255	21533	-	K03636	COG1977	hypothetical protein
2-C20-4_mwp_bin_8_795	663.678	21584	22813	-	None	COG0446	FAD-dependent pyridine nucleotide-disulphide oxidoreductase
2-C20-4_mwp_bin_8_796	839.184	22815	24626	-	K03738	COG2414	aldehyde ferredoxin oxidoreductase
2-C20-4_mwp_bin_8_797	675.064	24626	25117	-	None	COG1142	4Fe-4S ferredoxin iron-sulfur binding domain-containing protein
2-C20-4_mwp_bin_8_798	694.989	25774	26700	-	None	COG0697	hypothetical protein
2-C20-4_mwp_bin_8_799	220.018	26946	27236	+	None	COG3877	hypothetical protein
2-C20-4_mwp_bin_8_800	338.596	27393	27782	+
2-C20-4_mwp_bin_8_801	328.897	27836	29149	+	None	COG0534	sodium-driven multidrug efflux pump protein
2-C20-4_mwp_bin_8_802	345.816	519	1247	+	K03753	COG1763	molybdopterin-guanine dinucleotide biosynthesis protein b related
2-C20-4_mwp_bin_8_803	814.018	1468	2460	+	K00384	COG0492	thioredoxin reductase
2-C20-4_mwp_bin_8_804	1222.3	2496	3320	+
2-C20-4_mwp_bin_8_805	515.884	3324	4184	+	K03644	COG0320	lipoyl synthase
2-C20-4_mwp_bin_8_806	1045.72	4516	6612	+	K02355	COG0480	translation elongation factor 2 (EF-2/EF-G)
2-C20-4_mwp_bin_8_807	0	6760	6852	+
2-C20-4_mwp_bin_8_808	582.711	7111	7989	+	None	NOG236449	hypothetical protein
2-C20-4_mwp_bin_8_809	806.409	8619	11114	+	K01869	COG0495	leucyl-tRNA synthetase
2-C20-4_mwp_bin_8_810	248.988	11173	11622	+	K03111	COG0629	single-strand binding protein
2-C20-4_mwp_bin_8_811	667.978	12873	14783	+	K01868	COG0441	threonyl-tRNA synthetase
2-C20-4_mwp_bin_8_812	573.965	15063	15557	+	K02520	COG0290	translation initiation factor IF-3; IF-3 binds to the 30S ribosomal subunit and shifts the e [...]
2-C20-4_mwp_bin_8_813	1091.34	15591	15788	+	K02916	NOG87922	ribosomal protein L35
2-C20-4_mwp_bin_8_814	403.521	15891	16247	+	K02887	COG0292	ribosomal protein L20; Binds directly to 23S ribosomal RNA and is necessary for the in vitro [...]
2-C20-4_mwp_bin_8_815	870.933	16618	17637	+	K01889	COG0016	phenylalanyl-tRNA synthetase subunit alpha
2-C20-4_mwp_bin_8_816	796.041	17933	20365	+	K01890	COG0073	phenylalanyl-tRNA synthetase subunit beta
2-C20-4_mwp_bin_8_817	0	20375	20479	+
2-C20-4_mwp_bin_8_818	695.012	20534	21103	+
2-C20-4_mwp_bin_8_819	482.139	21140	23521	+	K07456	COG1193	MutS2 family protein
2-C20-4_mwp_bin_8_820	660.401	23544	25688	-	K05366	COG0744	penicillin-binding protein, 1A family
2-C20-4_mwp_bin_8_821	350.139	26109	26588	+	None	COG4708	transporter
2-C20-4_mwp_bin_8_822	789.83	26888	28108	+	K01866	COG0162	Tyrosyl-tRNA synthetase; Catalyzes the attachment of tyrosine to tRNA(Tyr) in a two-step rea [...]
2-C20-4_mwp_bin_8_823	682.263	3	524	+	K00283	COG1003	Glycine dehydrogenase (decarboxylating)
2-C20-4_mwp_bin_8_824	439.853	543	1661	+	K00605	COG0404	glycine cleavage system T protein; The glycine cleavage system catalyzes the degradation of [...]
2-C20-4_mwp_bin_8_825	535.9	1918	3276	+	K03310	COG1115	amino acid carrier protein
2-C20-4_mwp_bin_8_826	649.003	3345	4460	+	K00259	COG0686	alanine dehydrogenase
2-C20-4_mwp_bin_8_827	708.768	4557	6182	-	K04077	COG0459	chaperonin GroEL; Prevents misfolding and promotes the refolding and proper assembly of unfo [...]
2-C20-4_mwp_bin_8_828	274.619	6271	6576	-	K04078	COG0234	chaperonin Cpn10; Binds to Cpn60 in the presence of Mg-ATP and suppresses the ATPase activit [...]
2-C20-4_mwp_bin_8_829	324.664	6764	7786	-	K01409	COG0533	metalloendopeptidase glycoprotease family
2-C20-4_mwp_bin_8_830	169.919	8110	8580	-	K03789	COG0456	YdiD
2-C20-4_mwp_bin_8_831	381.918	8587	9288	-	None	COG1214	glycoprotease protein family member
2-C20-4_mwp_bin_8_832	218.116	9269	9745	-	K06925	COG0802	hypothetical protein
2-C20-4_mwp_bin_8_833	806.442	10091	11266	-	K01775	COG0787	alanine racemase; Provides the D-alanine required for cell wall biosynthesis (By similarity)
2-C20-4_mwp_bin_8_834	523.184	11457	13001	-	K17759	COG0063	carbohydrate kinase
2-C20-4_mwp_bin_8_835	806.521	13186	13572	-	K00997	COG0736	phosphopantethiene-protein transferase domain-contain protein; Transfers the 4'-phosphopante [...]
2-C20-4_mwp_bin_8_836	889.241	13656	14051	-	K07113	COG3030	FxsA cytoplasmic membrane protein
2-C20-4_mwp_bin_8_837	274.081	14148	14585	-	None	NOG231707	hypothetical protein
2-C20-4_mwp_bin_8_838	953.297	14869	15930	-	K01620	COG2008	threonine aldolase
2-C20-4_mwp_bin_8_839	406.481	16289	17617	-	K01915	COG0174	glutamine synthetase, type I
2-C20-4_mwp_bin_8_840	647.251	17715	19544	-	K00820	COG0449	glucosamine--fructose-6-phosphate aminotransferase; Catalyzes the first step in hexosamine m [...]
2-C20-4_mwp_bin_8_841	746.962	20636	21985	-	K03431	COG1109	phosphoglucosamine mutase; Catalyzes the conversion of glucosamine-6-phosphate to glucosamin [...]
2-C20-4_mwp_bin_8_842	356.577	22186	23397	-	None	COG4856	YbbR family protein
2-C20-4_mwp_bin_8_843	402.195	23417	24202	-	K18672	COG1624	hypothetical protein
2-C20-4_mwp_bin_8_844	381.716	24545	25477	-	K00611	COG0078	ornithine carbamoyltransferase
2-C20-4_mwp_bin_8_845	809.064	25467	26564	-	K21898	COG3457	alanine racemase domain-containing protein
2-C20-4_mwp_bin_8_846	234.189	26693	27085	-	K02996	COG0103	30S ribosomal protein S9
2-C20-4_mwp_bin_8_847	666.931	27109	27534	-	K02871	COG0102	50S ribosomal protein L13; This protein is one of the early assembly proteins of the 50S rib [...]
2-C20-4_mwp_bin_8_848	90.4313	3	179	+	K00266
2-C20-4_mwp_bin_8_849	505.32	220	1098	+	None	COG0697	hypothetical protein
2-C20-4_mwp_bin_8_850	640.152	1182	2750	+	K12508	COG0318	Long-chain-fatty-acid--CoA ligase (Long-chain acyl-CoA synthetase)
2-C20-4_mwp_bin_8_851	215.688	3166	3870	+	None	COG2203	putative GAF sensor protein
2-C20-4_mwp_bin_8_852	946.611	4152	5453	+	K00260	COG0334	Glu/Leu/Phe/Val dehydrogenase
2-C20-4_mwp_bin_8_853	689.539	5525	6940	+	K05942	COG0119	pyruvate carboxyltransferase
2-C20-4_mwp_bin_8_854	728.318	6963	8885	+	K01681	COG1048	aconitate hydratase
2-C20-4_mwp_bin_8_855	753.051	9181	10179	+	K00030	COG0473	Isocitrate dehydrogenase (NAD(+))
2-C20-4_mwp_bin_8_856	587.477	10456	12117	+	K01687	COG0129	dihydroxy-acid dehydratase
2-C20-4_mwp_bin_8_857	993.811	12799	14469	+	K01652	COG0028	acetolactate synthase, large subunit, biosynthetic type
2-C20-4_mwp_bin_8_858	530.424	14472	14984	+	K01653	COG0440	acetolactate synthase, small subunit
2-C20-4_mwp_bin_8_859	747.284	15091	16086	+	K00053	COG0059	ketol-acid reductoisomerase
2-C20-4_mwp_bin_8_860	850.578	16372	17199	+	K04518	COG0077	prephenate dehydratase
2-C20-4_mwp_bin_8_861	638.274	17325	18860	+	K01649	COG0119	2-isopropylmalate synthase; Catalyzes the condensation of the acetyl group of acetyl-CoA wit [...]
2-C20-4_mwp_bin_8_862	902.766	19126	20703	+	K09011	COG0119	pyruvate carboxyltransferase
2-C20-4_mwp_bin_8_863	1233.91	20803	21963	+	None	COG1900	hypothetical protein
2-C20-4_mwp_bin_8_864	823.856	22235	22642	+	None	COG1145	ferridoxin
2-C20-4_mwp_bin_8_865	1035.08	22729	23478	+	K09740	COG2122	ApbE family lipoprotein
2-C20-4_mwp_bin_8_866	681.643	23503	24318	+	K00286	COG0345	pyrroline-5-carboxylate reductase
2-C20-4_mwp_bin_8_867	720.16	24517	25155	+	None	COG5012	trimethylamine corrinoid protein 2
2-C20-4_mwp_bin_8_868	489.582	25174	25974	+	None	COG1410	methyltetrahydrofolate:corrinoid/iron-sulfur protein methyltransferase
2-C20-4_mwp_bin_8_869	714.407	26035	26919	+	None	COG0685	methylenetetrahydrofolate reductase
2-C20-4_mwp_bin_8_870	446.554	26975	27664	+	None	NOG46152	vitamin B12 dependent methionine synthase, activation region
2-C20-4_mwp_bin_8_871	0	27688	27813	+
2-C20-4_mwp_bin_8_872	0	1	132	+
2-C20-4_mwp_bin_8_873	168.134	367	723	+
2-C20-4_mwp_bin_8_874	900.914	1116	2372	+	None	COG0457	TPR repeat-containing protein
2-C20-4_mwp_bin_8_875	344.222	2487	2951	+	None	COG2606	YbaK/prolyl-tRNA synthetase associated region
2-C20-4_mwp_bin_8_876	1598.67	3140	3547	+	K10439	COG1879	periplasmic sugar-binding proteins
2-C20-4_mwp_bin_8_877	666.931	3714	3863	+
2-C20-4_mwp_bin_8_878	355.696	3890	4024	+
2-C20-4_mwp_bin_8_879	874.482	4168	4890	+
2-C20-4_mwp_bin_8_880	772.507	5030	5806	+	None	COG1397	hypothetical protein
2-C20-4_mwp_bin_8_881	877.385	5818	7167	-	None	COG0534	MATE efflux family protein
2-C20-4_mwp_bin_8_882	184.284	7181	7636	-	None	COG1846	transcriptional regulator, TrmB
2-C20-4_mwp_bin_8_883	457.415	8540	9790	+	None	COG3437	response regulator receiver domain-containing protein
2-C20-4_mwp_bin_8_884	782.796	10234	11649	+	K00873	COG3848	pyruvate kinase
2-C20-4_mwp_bin_8_885	1604.56	11725	12744	+	K13953	COG1064	alcohol dehydrogenase
2-C20-4_mwp_bin_8_886	438.92	12867	13568	+
2-C20-4_mwp_bin_8_887	772.993	13599	14711	+	K07138	COG2768	4Fe-4S ferredoxin iron-sulfur binding domain protein
2-C20-4_mwp_bin_8_888	724.925	14789	15478	+	K06950	COG1418	metal dependent phosphohydrolase
2-C20-4_mwp_bin_8_889	691.632	15528	16175	+	K22305	COG0406	phosphoglycerate mutase
2-C20-4_mwp_bin_8_890	501.028	16204	17409	+	None	COG2887	hypothetical protein
2-C20-4_mwp_bin_8_891	845.219	17456	18364	+	None	COG0053	cation efflux system protein
2-C20-4_mwp_bin_8_892	768.666	18501	19562	+	None	COG1600	tetrachloroethene reductive dehalogenase domain protein, putative
2-C20-4_mwp_bin_8_893	1153.5	19640	20593	+	K07259	COG2027	D-alanyl-D-alanine carboxypeptidase/D-alanyl-D-alanine-endopeptidase
2-C20-4_mwp_bin_8_894	442.308	20727	23033	+	K08309	COG0741	soluble lytic transglycosylase
2-C20-4_mwp_bin_8_895	336.47	23096	23428	+	None	NOG14322	hypothetical protein
2-C20-4_mwp_bin_8_896	218.666	23574	23756	+
2-C20-4_mwp_bin_8_897	686.064	23883	25346	+	None	COG0739	peptidase M23B
2-C20-4_mwp_bin_8_898	589.836	25494	27128	+	K02035	COG0747	extracellular solute-binding protein
2-C20-4_mwp_bin_8_899	629.609	348	1580	+	K00639	COG0156	7-keto-8-aminopelargonate synthetase and related enzyme
2-C20-4_mwp_bin_8_900	333.465	1915	2298	-
2-C20-4_mwp_bin_8_901	548.862	2353	2979	-
2-C20-4_mwp_bin_8_902	777.119	3426	4115	-	None	COG2930	protein of unknown function DUF500
2-C20-4_mwp_bin_8_903	624.288	4245	5417	-	None	COG0438	glycosyltransferase
2-C20-4_mwp_bin_8_904	506.251	5773	6681	-	None	KOG4626	TPR Domain containing protein
2-C20-4_mwp_bin_8_905	306.956	7220	7936	+
2-C20-4_mwp_bin_8_906	281.899	7959	8540	+	K03088	COG1595	ECF subfamily RNA polymerase sigma factor
2-C20-4_mwp_bin_8_907	347.245	8544	9269	+
2-C20-4_mwp_bin_8_908	719.293	9313	10764	-	None	COG0739	Peptidase M23
2-C20-4_mwp_bin_8_909	532.144	10789	11931	-	K01129	COG0232	putative deoxyguanosinetriphosphate triphosphohydrolase
2-C20-4_mwp_bin_8_910	513.024	12345	13202	-	K10234	COG0395	membrane bound sugar transport protein; Part of a binding-protein-dependent transport system [...]
2-C20-4_mwp_bin_8_911	455.353	13202	14071	-	K10233	COG1175	binding-protein-dependent transport systems inner membrane component; Part of a binding-prot [...]
2-C20-4_mwp_bin_8_912	1145.99	14260	15537	-	K10232	COG1653	extracellular solute-binding protein family 1
2-C20-4_mwp_bin_8_913	1098.85	15873	17132	-	None	COG1940	ROK family protein
2-C20-4_mwp_bin_8_914	554.964	17362	18594	-	K13057	COG0438	glycosyl transferase group 1
2-C20-4_mwp_bin_8_915	416.067	18978	19631	-	K07457	COG2231	HhH-GPD family protein
2-C20-4_mwp_bin_8_916	1218.87	19895	20938	-	None	COG1363	Cellulase
2-C20-4_mwp_bin_8_917	365.859	20980	21504	-	K06928	COG1618	putative NTPase; Has nucleotide phosphatase activity towards ATP, GTP, CTP, TTP and UTP. May [...]
2-C20-4_mwp_bin_8_918	396.983	21561	22064	-	None	COG0537	HIT family hydrolase
2-C20-4_mwp_bin_8_919	245.43	22086	22460	-
2-C20-4_mwp_bin_8_920	923.977	22485	23636	-	None	COG0075	aminotransferase class V
2-C20-4_mwp_bin_8_921	1011.33	23700	24431	-	K05979	COG2045	2-phosphosulfolactate phosphatase
2-C20-4_mwp_bin_8_922	950.731	24461	24742	-	K15635	COG3635	cofactor-independent phosphoglycerate mutase
2-C20-4_mwp_bin_8_923	857.997	24787	25896	-	K15635	COG3635	cofactor-independent phosphoglycerate mutase; Catalyzes the interconversion of 2-phosphoglyc [...]
2-C20-4_mwp_bin_8_924	224.989	25912	26160	-	K03581	COG0507	helicase RecD/TraA family protein
2-C20-4_mwp_bin_8_925	29.6414	2	136	+
2-C20-4_mwp_bin_8_926	574.94	185	1054	+	K20454	COG2513	carboxyvinyl-carboxyphosphonate phosphorylmutase
2-C20-4_mwp_bin_8_927	404.922	1137	2144	+	None	COG1638	TRAP dicarboxylate transporter-DctP subunit
2-C20-4_mwp_bin_8_928	642.742	2134	2712	+	None	COG3090	tripartite ATP-independent periplasmic transporter DctQ
2-C20-4_mwp_bin_8_929	648.232	2732	4015	+	K11690	COG1593	TRAP transporter, DctM subunit, putative
2-C20-4_mwp_bin_8_930	826.994	4332	4781	+	None	COG1321	hypothetical protein
2-C20-4_mwp_bin_8_931	513.024	4824	5057	+
2-C20-4_mwp_bin_8_932	703.575	5054	6964	+	K04759	COG0370	ferrous iron transport protein B
2-C20-4_mwp_bin_8_933	717.13	7212	7490	+	None	COG0489	hypothetical protein
2-C20-4_mwp_bin_8_934	480.582	7462	7869	+	None	COG0489	iron-sulfur cluster assembly/repair protein
2-C20-4_mwp_bin_8_935	675.518	7957	8655	+	K06897	COG1237	metallo-beta-lactamase superfamily protein
2-C20-4_mwp_bin_8_936	567.967	8691	9155	+	None	COG1833	protein of unknown function DUF123
2-C20-4_mwp_bin_8_937	396.197	9127	9429	-	None	NOG121089	hypothetical protein
2-C20-4_mwp_bin_8_938	338.992	9815	10357	+	None	NOG139651	hypothetical protein
2-C20-4_mwp_bin_8_939	524.106	10497	12107	+	K06200	COG1966	carbon starvation protein CstA
2-C20-4_mwp_bin_8_940	374.417	12567	13421	+	K03800	COG0095	biotin/lipoate A/B protein ligase
2-C20-4_mwp_bin_8_941	362.048	13479	14108	+	None	COG1428	deoxynucleoside kinase family protein
2-C20-4_mwp_bin_8_942	509.636	14105	14740	+	None	COG1428	deoxynucleoside kinase
2-C20-4_mwp_bin_8_943	1343.67	14803	15210	+
2-C20-4_mwp_bin_8_944	1209.2	15314	16276	+	K03524	COG1654	biotin/acetyl-CoA-carboxylase ligase
2-C20-4_mwp_bin_8_945	801.816	16484	17017	+	K03523	COG1268	biotin synthesis protein Y
2-C20-4_mwp_bin_8_946	373.98	17298	17618	-	None	COG0599	hypothetical protein
2-C20-4_mwp_bin_8_947	230.544	17615	17857	-	None	COG0526	hypothetical protein
2-C20-4_mwp_bin_8_948	350.615	17872	18921	-	K07089	COG0701	hypothetical protein
2-C20-4_mwp_bin_8_949	478.822	18945	19295	-	K03892	COG0640	transcriptional regulator, ArsR family
2-C20-4_mwp_bin_8_950	876.752	19590	20123	+	None	COG2110	appr-1-p processing domain-containing protein
2-C20-4_mwp_bin_8_951	569.74	20457	21053	+	K00655	COG0204	phospholipid/glycerol acyltransferase
2-C20-4_mwp_bin_8_952	214.077	21129	21857	+
2-C20-4_mwp_bin_8_953	731.794	21854	23056	+
2-C20-4_mwp_bin_8_954	951.801	23060	24253	+	None	COG0438	glycosyl transferase group 1
2-C20-4_mwp_bin_8_955	695.432	24501	25202	+	None	NOG252525	hypothetical protein
2-C20-4_mwp_bin_8_956	0	2	91	+
2-C20-4_mwp_bin_8_957	426.234	280	1077	+	None	COG1414	transcriptional regulator IclR-like protein
2-C20-4_mwp_bin_8_958	882.828	1427	3298	+	K00179	COG4231	indolepyruvate oxidoreductase, alpha subunit; Catalyzes the ferredoxin-dependent oxidative d [...]
2-C20-4_mwp_bin_8_959	929.661	3295	3888	+	K00180	COG1014	indolepyruvate oxidoreductase subunit beta
2-C20-4_mwp_bin_8_960	415.972	3944	5107	+	K10907	COG0436	aminotransferase
2-C20-4_mwp_bin_8_961	678.171	5357	6424	+	K00929	COG3426	butyrate kinase
2-C20-4_mwp_bin_8_962	1320.87	6694	7617	+	None	COG0280	phosphate butyryltransferase
2-C20-4_mwp_bin_8_963	537.166	7637	8299	-	K02039	COG0704	phosphate uptake regulator, PhoU
2-C20-4_mwp_bin_8_964	661.84	8392	9177	-	K02036	COG1117	phosphate ABC transporter, ATP-binding protein; Part of the ABC transporter complex pstSACB [...]
2-C20-4_mwp_bin_8_965	631.829	9171	10025	-	K02038	COG0581	ABC-type phosphate transport system, permease component; Part of a binding-protein-dependent [...]
2-C20-4_mwp_bin_8_966	425.027	10022	10906	-	K02037	COG0573	ABC-type phosphate transport system, permease component; Part of a binding-protein-dependent [...]
2-C20-4_mwp_bin_8_967	923.443	10928	11746	-	K02040	COG0226	phosphate binding protein
2-C20-4_mwp_bin_8_968	618.241	12005	13771	-	K07636	COG0642	multi-sensor signal transduction histidine kinase
2-C20-4_mwp_bin_8_969	530.125	13768	14469	-	K07657	COG0745	DNA-binding response regulator
2-C20-4_mwp_bin_8_970	263.67	14745	15002	+	None	COG0724	RNP-1 like RNA-binding protein
2-C20-4_mwp_bin_8_971	0	15068	15181	+
2-C20-4_mwp_bin_8_972	404.655	15250	15516	+	K01734	COG1803	methylglyoxal synthase
2-C20-4_mwp_bin_8_973	314.731	15848	16114	+
2-C20-4_mwp_bin_8_974	294.854	16235	16804	+	None	NOG75049	transposase
2-C20-4_mwp_bin_8_975	291.782	16878	17357	+	None	NOG75049	transposase
2-C20-4_mwp_bin_8_976	596.163	17430	18362	+	K02033	COG0601	dipeptide ABC transporter permease; Part of a binding-protein-dependent transport system. Pr [...]
2-C20-4_mwp_bin_8_977	0	18373	18489	+
2-C20-4_mwp_bin_8_978	287.293	18501	18695	+	K02034
2-C20-4_mwp_bin_8_979	552.6	18941	19570	-	None	NOG74355	conserved hypothetical cytosolic protein
2-C20-4_mwp_bin_8_980	338.118	19570	20859	-	None	COG0863	modification methylase MjaI
2-C20-4_mwp_bin_8_981	299.973	21221	22594	-	K06921	COG1672	ATPase
2-C20-4_mwp_bin_8_982	797.417	24037	25140	+	K01858	COG1260	myo-inositol-1-phosphate synthase
2-C20-4_mwp_bin_8_983	0	2	124	-	K00925	COG0282	acetate kinase
2-C20-4_mwp_bin_8_984	427.315	218	1219	-	K00625	COG0280	phosphotransacetylase
2-C20-4_mwp_bin_8_985	368.685	1318	2652	+	None	COG1323	hypothetical protein
2-C20-4_mwp_bin_8_986	596.409	2683	3675	-	K07177	COG3480	PDZ/DHR/GLGF domain protein
2-C20-4_mwp_bin_8_987	333.465	3889	4368	-	K00954	COG0669	pantetheine-phosphate adenylyltransferase; Reversibly transfers an adenylyl group from ATP t [...]
2-C20-4_mwp_bin_8_988	398.709	4575	5126	-	None	COG0742	putative methyltransferase
2-C20-4_mwp_bin_8_989	169.379	5450	5638	+	K02902	COG0227	50S ribosomal protein L28
2-C20-4_mwp_bin_8_990	545.886	5635	6477	-	K03527	COG0761	hydroxymethylbutenyl pyrophosphate reductase
2-C20-4_mwp_bin_8_991	251.888	6482	7180	-	K00945	COG0283	cytidylate kinase
2-C20-4_mwp_bin_8_992	297.639	7267	7992	-	K06178	COG1187	ribosomal large subunit pseudouridine synthase B
2-C20-4_mwp_bin_8_993	377.508	7994	8470	-	K06024	COG1386	putative transcriptional regulator; Participates in chromosomal partition during cell divisi [...]
2-C20-4_mwp_bin_8_994	210.887	8515	9273	-	K05896	COG1354	segregation and condensation protein A; Participates in chromosomal partition during cell di [...]
2-C20-4_mwp_bin_8_995	474.352	9275	10261	-	K01867	COG0180	tryptophanyl-tRNA synthetase
2-C20-4_mwp_bin_8_996	271.712	10604	11251	-	None	COG1994	hypothetical protein
2-C20-4_mwp_bin_8_997	669.192	11241	13895	-	K00974	COG0618	polyA polymerase family protein
2-C20-4_mwp_bin_8_998	728.656	14330	15658	-	K00756	COG0213	pyrimidine-nucleoside phosphorylase
2-C20-4_mwp_bin_8_999	743.297	15926	17890	-	K15987	COG3808	membrane-bound proton-translocating pyrophosphatase
2-C20-4_mwp_bin_8_1000	596.173	18053	20710	-	K01006	COG0574	pyruvate phosphate dikinase
2-C20-4_mwp_bin_8_1001	160.648	20713	21534	-	K09773	COG1806	protein of unknown function DUF299
2-C20-4_mwp_bin_8_1002	285.965	21548	23632	-	K01879	COG0751	glycyl-tRNA synthetase, beta subunit
2-C20-4_mwp_bin_8_1003	722.324	23641	24543	-	K01878	COG0752	glycyl-tRNA synthetase subunit alpha
2-C20-4_mwp_bin_8_1004	19.9084	3	203	+
2-C20-4_mwp_bin_8_1005	696.182	256	939	-	K01463	COG2120	hypothetical protein
2-C20-4_mwp_bin_8_1006	1259.76	924	1679	-	None	COG0463	glycosyl transferase family protein
2-C20-4_mwp_bin_8_1007	434.685	1778	3388	-	K03324	COG1283	Na/Pi-cotransporter II-related protein
2-C20-4_mwp_bin_8_1008	229.482	3427	4263	-	K06606	COG4130	xylose isomerase domain-containing protein
2-C20-4_mwp_bin_8_1009	683.566	5244	6566	+	K05813	COG1653	glycerol-3-phosphate ABC transporter, periplasmic glycerol-3-phosphate-binding protein
2-C20-4_mwp_bin_8_1010	299.697	6593	7540	+	None	COG1175	binding-protein-dependent transport systems inner membrane component; Part of a binding-prot [...]
2-C20-4_mwp_bin_8_1011	618.602	7551	8378	+	K05815	COG0395	sn-glycerol-3-phosphate transport system permease protein; Part of a binding-protein-depende [...]
2-C20-4_mwp_bin_8_1012	386.236	8404	9294	+	K09116	COG1578	protein of unknown function DUF89
2-C20-4_mwp_bin_8_1013	925.708	9314	10264	+	None	COG0667	aldo/keto reductase
2-C20-4_mwp_bin_8_1014	1686.58	10470	11456	+	None	COG3191	T4 family peptidase
2-C20-4_mwp_bin_8_1015	627.18	11542	14259	+	K09118	COG1615	putative glutamate--cysteine ligase/putative amino acid ligase
2-C20-4_mwp_bin_8_1016	401.765	14382	14879	-	K07095	COG0622	hypothetical protein
2-C20-4_mwp_bin_8_1017	106.002	15157	15609	-	None	COG1846	transcriptional regulator
2-C20-4_mwp_bin_8_1018	421.523	16017	16709	+	K01779	COG1794	aspartate racemase
2-C20-4_mwp_bin_8_1019	435.683	16796	17989	+	None	COG1301	sodium:dicarboxylate symporter
2-C20-4_mwp_bin_8_1020	985.898	18319	19767	+	K01881	COG0442	prolyl-tRNA synthetase; Catalyzes the attachment of proline to tRNA(Pro) in a two-step react [...]
2-C20-4_mwp_bin_8_1021	536.611	19800	20060	+	None	COG0826	hypothetical protein
2-C20-4_mwp_bin_8_1022	526.39	20199	20981	-	None	COG0330	SPFH domain-containing protein/band 7 family protein
2-C20-4_mwp_bin_8_1023	777.833	20978	22294	-	K07403	COG1030	membrane-bound serine protease
2-C20-4_mwp_bin_8_1024	672.383	22713	23813	+	K06947	COG1341	GTPase or GTP-binding protein-like protein
2-C20-4_mwp_bin_8_1025	0	24142	24228	+
2-C20-4_mwp_bin_8_1026	86.991	2	139	-
2-C20-4_mwp_bin_8_1027	930.717	760	1563	+	K03496	COG1192	chromosome segregation ATPase
2-C20-4_mwp_bin_8_1028	1055.71	1532	2797	+	K03531	COG0206	cell division protein FtsZ
2-C20-4_mwp_bin_8_1029	404.922	2920	3591	+
2-C20-4_mwp_bin_8_1030	492.2	4034	4846	+	K01619	COG0274	deoxyribose-phosphate aldolase
2-C20-4_mwp_bin_8_1031	931.876	4883	5539	+	None	COG4869	microcompartment protein
2-C20-4_mwp_bin_8_1032	282.163	5764	6543	+	K11534	COG1349	deoxyribose operon repressor
2-C20-4_mwp_bin_8_1033	1418.67	6558	7076	+	K05520	COG0693	protease I
2-C20-4_mwp_bin_8_1034	330.566	7411	8100	+	None	COG1309	TetR family transcriptional regulator
2-C20-4_mwp_bin_8_1035	371.161	8187	8876	+	K02003	COG1136	ABC-type antimicrobial peptide transport system, ATPase component
2-C20-4_mwp_bin_8_1036	857.022	8880	10121	+	None	COG4591	ABC-type transport system, involved in lipoprotein release, permease component
2-C20-4_mwp_bin_8_1037	776.238	10136	11398	+	K02004	COG4591	ABC-type transport system, involved in lipoprotein release, permease component
2-C20-4_mwp_bin_8_1038	550.483	11505	12260	+	None	NOG77554	putative sigma E regulatory protein, MucB/RseB
2-C20-4_mwp_bin_8_1039	605.645	12426	13535	+
2-C20-4_mwp_bin_8_1040	437.085	13657	14187	+	None	COG0778	NAD(P)H-dependent dehydrogenase/reductase
2-C20-4_mwp_bin_8_1041	927.451	14234	15001	+	K07090	COG0730	hypothetical protein
2-C20-4_mwp_bin_8_1042	715.5	15047	16735	+	None	COG1032	Fe-S oxidoreductase, radical SAM domain protein
2-C20-4_mwp_bin_8_1043	444.62	17200	18288	+	None	NOG147275	Outer membrane protein-like protein precursor
2-C20-4_mwp_bin_8_1044	700.002	18285	19736	+
2-C20-4_mwp_bin_8_1045	695.432	19751	20803	+	None	COG0845	membrane fusion protein, putative
2-C20-4_mwp_bin_8_1046	717.321	20870	21544	+	K02003	COG1136	ABC transporter related protein
2-C20-4_mwp_bin_8_1047	1057.89	21544	22761	+	K02004	COG0577	hypothetical protein
2-C20-4_mwp_bin_8_1048	173.982	22925	23476	+	None	COG0737	5'-Nucleotidase domain protein
2-C20-4_mwp_bin_8_1049	455.334	317	1063	-	K06173	COG0101	tRNA pseudouridine synthase A; Formation of pseudouridine at positions 38, 39 and 40 in the [...]
2-C20-4_mwp_bin_8_1050	621.8	1350	2147	-	K16785	COG0619	cobalt transport protein
2-C20-4_mwp_bin_8_1051	486.679	2173	3060	-	K16787	COG1122	cobalt transporter ATP-binding subunit; Part of the ABC transporter complex cbiONQ involved [...]
2-C20-4_mwp_bin_8_1052	593.355	3045	3887	-	K16786	COG1122	cobalt transporter ATP-binding subunit; Part of the ABC transporter complex cbiONQ involved [...]
2-C20-4_mwp_bin_8_1053	463.46	4404	4757	-	K02879	COG0203	50S ribosomal protein L17
2-C20-4_mwp_bin_8_1054	195.301	4759	5721	-	K03040	COG0202	DNA-directed RNA polymerase subunit alpha; DNA-dependent RNA polymerase catalyzes the transc [...]
2-C20-4_mwp_bin_8_1055	404.584	5767	6399	-	K02986	COG0522	SSU ribosomal protein S4P; One of the primary rRNA binding proteins, it binds directly to 16 [...]
2-C20-4_mwp_bin_8_1056	848.821	6636	7031	-	K02948	COG0100	ribosomal protein S11
2-C20-4_mwp_bin_8_1057	624.586	7060	7437	-	K02952	COG0099	30S ribosomal protein S13; Located at the top of the head of the 30S subunit, it contacts se [...]
2-C20-4_mwp_bin_8_1058	0	7462	7578	-
2-C20-4_mwp_bin_8_1059	222.31	7777	7992	-	K02518	COG0361	translation initiation factor IF-1
2-C20-4_mwp_bin_8_1060	777.211	8264	9025	-	K01265	COG0024	methionine aminopeptidase; Removes the amino-terminal methionine from nascent proteins (By s [...]
2-C20-4_mwp_bin_8_1061	1027.93	9030	9683	-	K00939	COG0563	adenylate kinase; Catalyzes the reversible transfer of the terminal phosphate group between [...]
2-C20-4_mwp_bin_8_1062	737.881	9928	11196	-	K03076	COG0201	preprotein translocase, SecY subunit
2-C20-4_mwp_bin_8_1063	571.655	11197	11637	-	K02876	COG0200	50S ribosomal protein L15; Binds to the 23S rRNA (By similarity)
2-C20-4_mwp_bin_8_1064	707.462	11624	12166	-	K02988	COG0098	ribosomal protein S5
2-C20-4_mwp_bin_8_1065	524.798	12412	12777	-	K02881	COG0256	50S ribosomal protein L18; This is one of the proteins that binds and probably mediates the [...]
2-C20-4_mwp_bin_8_1066	385.338	12872	13411	-	K02933	COG0097	ribosomal protein L6; This protein binds to the 23S rRNA, and is important in its secondary [...]
2-C20-4_mwp_bin_8_1067	541.568	13680	14078	-	K02994	COG0096	30S ribosomal protein S8; One of the primary rRNA binding proteins, it binds directly to 16S [...]
2-C20-4_mwp_bin_8_1068	86.0556	14139	14324	-	K02954	COG0199	ribosomal protein S14
2-C20-4_mwp_bin_8_1069	555.776	14568	15107	-	K02931	COG0094	50S ribosomal protein L5; This is 1 of the proteins that binds and probably mediates the att [...]
2-C20-4_mwp_bin_8_1070	921.577	15118	15447	-	K02895	COG0198	ribosomal protein L24
2-C20-4_mwp_bin_8_1071	618.131	15469	15837	-	K02874	COG0093	ribosomal protein L14
2-C20-4_mwp_bin_8_1072	666.931	15883	16140	-	K02961	COG0186	ribosomal protein S17; One of the primary rRNA binding proteins, it binds specifically to th [...]
2-C20-4_mwp_bin_8_1073	707.351	16167	16364	-	K02904	COG0255	50S ribosomal protein L29
2-C20-4_mwp_bin_8_1074	1475.76	16365	16787	-	K02878	COG0197	50S ribosomal protein L16; Binds 23S rRNA and is also seen to make contacts with the A and p [...]
2-C20-4_mwp_bin_8_1075	1419.92	16771	17514	-	K02982	COG0092	30S ribosomal protein S3; Binds the lower part of the 30S subunit head. Binds mRNA in the 70 [...]
2-C20-4_mwp_bin_8_1076	336.365	17515	17859	-	K02890	COG0091	ribosomal protein L22; This protein binds specifically to 23S rRNA; its binding is stimulate [...]
2-C20-4_mwp_bin_8_1077	351.016	18132	18416	-	K02965	COG0185	ribosomal protein S19; Protein S19 forms a complex with S13 that binds strongly to the 16S r [...]
2-C20-4_mwp_bin_8_1078	1233.46	18438	19274	-	K02886	COG0090	ribosomal protein L2; One of the primary rRNA binding proteins. Required for association of [...]
2-C20-4_mwp_bin_8_1079	305.677	19311	19598	-	K02892	COG0089	50S ribosomal protein L23; One of the early assembly proteins it binds 23S rRNA. One of the [...]
2-C20-4_mwp_bin_8_1080	724.646	19598	20221	-	K02926	COG0088	50S ribosomal protein L4; One of the primary rRNA binding proteins, this protein initially b [...]
2-C20-4_mwp_bin_8_1081	570.739	20259	20882	-	K02906	COG0087	ribosomal protein L3; One of the primary rRNA binding proteins, it binds directly near the 3 [...]
2-C20-4_mwp_bin_8_1082	440.304	21167	21475	-	K02946	COG0051	30S ribosomal protein S10; Involved in the binding of tRNA to the ribosomes (By similarity)
2-C20-4_mwp_bin_8_1083	561.626	1	684	+	K03561	COG0811	MotA/TolQ/ExbB proton channel family protein
2-C20-4_mwp_bin_8_1084	201.519	662	1078	+	K03559	COG0848	biopolymer transport protein ExbD/TolR
2-C20-4_mwp_bin_8_1085	691.037	1450	2943	+	None	NOG07019	hypothetical protein
2-C20-4_mwp_bin_8_1086	556.433	2883	3896	+	K04763	COG4974	site-specific recombinase XerD
2-C20-4_mwp_bin_8_1087	776.065	3975	4799	+	K03783	COG0005	purine nucleoside phosphorylase
2-C20-4_mwp_bin_8_1088	465.096	4792	5247	+	None	COG2426	putative small multi-drug export protein
2-C20-4_mwp_bin_8_1089	742.323	5546	6580	+	K08963	COG0182	translation initiation factor 2B subunit I; Catalyzes the interconversion of methylthioribos [...]
2-C20-4_mwp_bin_8_1090	910.313	6728	7993	+	K00790	COG0766	UDP-N-acetylglucosamine 1-carboxyvinyltransferase
2-C20-4_mwp_bin_8_1091	1038.76	8153	9169	+	K03569	COG1077	rod shape-determining protein Mbl
2-C20-4_mwp_bin_8_1092	1202.32	9642	11375	+	None	NOG84545	hypothetical protein
2-C20-4_mwp_bin_8_1093	385.21	11492	12187	+	K00991	COG1211	2-C-methyl-D-erythritol 4-phosphate cytidylyltransferase; Catalyzes the formation of 4-dipho [...]
2-C20-4_mwp_bin_8_1094	620.292	12261	13118	+	K00919	COG1947	4-diphosphocytidyl-2C-methyl-D-erythritol kinase; Catalyzes the phosphorylation of the posit [...]
2-C20-4_mwp_bin_8_1095	641.921	13233	13712	+	K01770	COG0245	2C-methyl-D-erythritol 2,4-cyclodiphosphate synthase; Converts 4-diphosphocytidyl-2-C-methyl [...]
2-C20-4_mwp_bin_8_1096	471.365	14097	14495	+
2-C20-4_mwp_bin_8_1097	418.969	14530	15465	+	None	KOG4626	TPR Domain containing protein
2-C20-4_mwp_bin_8_1098	400.159	15498	16067	+	K00969	COG1057	nicotinic acid mononucleotide adenylyltransferase; Catalyzes the reversible adenylation of n [...]
2-C20-4_mwp_bin_8_1099	402.937	16092	16667	+	None	COG1713	HD superfamily hydrolase
2-C20-4_mwp_bin_8_1100	742.91	16667	17851	+	None	COG1316	cell envelope-related transcriptional attenuator
2-C20-4_mwp_bin_8_1101	213.418	18061	18585	+	K09710	COG0799	iojap-like protein
2-C20-4_mwp_bin_8_1102	486.965	18582	18959	+
2-C20-4_mwp_bin_8_1103	280.414	18965	20020	-	K07027	COG0392	conserved hypothetical protein TIGR00374
2-C20-4_mwp_bin_8_1104	824.888	20355	21038	+	K07150	COG1811	hypothetical protein
2-C20-4_mwp_bin_8_1105	0	21086	21178	+
2-C20-4_mwp_bin_8_1106	288.402	115	336	+	None	COG0694	NifU domain-containing protein
2-C20-4_mwp_bin_8_1107	439.198	344	589	-
2-C20-4_mwp_bin_8_1108	403.733	755	5680	+	None	NOG229464	cytidyltransferase-like protein
2-C20-4_mwp_bin_8_1109	562.472	5742	6986	+	None	NOG129907	malate/lactate dehydrogenase
2-C20-4_mwp_bin_8_1110	682.175	7044	8093	+	None	NOG135938	NADPH-dependent FMN reductase
2-C20-4_mwp_bin_8_1111	651.421	8108	9139	+	K06941	COG0820	radical SAM protein; Specifically methylates position 2 of adenine 2503 in 23S rRNA (By simi [...]
2-C20-4_mwp_bin_8_1112	1098.47	9464	10177	+	None	NOG73249	putative zinc ribbon domain family
2-C20-4_mwp_bin_8_1113	592.827	11032	11463	+	K03925	COG2001	cell division protein MraZ
2-C20-4_mwp_bin_8_1114	565.625	11470	12417	+	K03438	COG0275	hypothetical protein; Exhibits S-adenosyl-L-methionine-dependent methyltransferase activity [...]
2-C20-4_mwp_bin_8_1115	291.506	12538	12990	+
2-C20-4_mwp_bin_8_1116	454.131	13030	14712	+	K08384	COG0768	stage V sporulation protein D
2-C20-4_mwp_bin_8_1117	304.523	14945	16534	+	K01928	COG0769	UDP-N-acetylmuramyl tripeptide synthase
2-C20-4_mwp_bin_8_1118	587.009	16521	17972	+	K01929	COG0770	UDP-N-acetylmuramoyl-tripeptide--D-alanyl-D- alanine ligase; Involved in cell wall formation [...]
2-C20-4_mwp_bin_8_1119	784.378	17965	18918	+	K01000	COG0472	phospho-N-acetylmuramoyl-pentapeptide- transferase
2-C20-4_mwp_bin_8_1120	229.976	18963	19136	-
2-C20-4_mwp_bin_8_1121	163.028	3	272	-	K04567
2-C20-4_mwp_bin_8_1122	246.382	526	996	-	K03624	COG0782	transcription elongation factor GreA; Necessary for efficient RNA polymerase transcription e [...]
2-C20-4_mwp_bin_8_1123	1011.32	1381	2571	-	None	COG0156	aminotransferase class I and II
2-C20-4_mwp_bin_8_1124	810.002	2605	3513	-	None	NOG11471	hypothetical protein
2-C20-4_mwp_bin_8_1125	487.812	3746	4270	-	None	NOG87952	hypothetical protein
2-C20-4_mwp_bin_8_1126	625.009	4475	5524	-	K00566	COG0482	tRNA-specific 2-thiouridylase MnmA (EC:2.1.1.61); Catalyzes the 2-thiolation of uridine at t [...]
2-C20-4_mwp_bin_8_1127	512.716	5566	6564	-	None	COG0482	hypothetical protein
2-C20-4_mwp_bin_8_1128	384.768	6554	7021	-	None	COG1959	transcriptional regulator
2-C20-4_mwp_bin_8_1129	344.222	7262	7447	-	K05337
2-C20-4_mwp_bin_8_1130	614	7598	8542	-	K00784	COG1234	ribonuclease Z; Zinc phosphodiesterase, which displays some tRNA 3'- processing endonuclease [...]
2-C20-4_mwp_bin_8_1131	1429.14	8553	9056	-	None	COG0521	molybdopterin biosynthesis enzyme Mog
2-C20-4_mwp_bin_8_1132	1177.96	9049	9510	-	None	COG2258	hypothetical protein
2-C20-4_mwp_bin_8_1133	946.877	9569	10054	-	K03637	COG0315	molybdenum cofactor biosynthesis protein C; Together with moaA, is involved in the conversio [...]
2-C20-4_mwp_bin_8_1134	456.425	10059	11075	-	K03639	COG2896	molybdenum cofactor biosynthesis protein A; Together with moaC, is involved in the conversio [...]
2-C20-4_mwp_bin_8_1135	658.895	11072	13063	-	K07219	COG1910	molybdenum cofactor synthesis domain protein
2-C20-4_mwp_bin_8_1136	1025.07	13300	14556	-	K03750	COG0303	molybdenum cofactor synthesis domain-containing protein
2-C20-4_mwp_bin_8_1137	527.249	14770	15786	-	None	COG3839	tungsten transporter, ATP binding protein
2-C20-4_mwp_bin_8_1138	456.169	15796	16488	-	K05773	COG4662	ABC-type transport system, permease subunit; Part of a binding-protein-dependent transport s [...]
2-C20-4_mwp_bin_8_1139	684.032	16720	17538	-	K05772	COG2998	tungstate ABC transporter, periplasmic tungstate-binding protein, putative
2-C20-4_mwp_bin_8_1140	0	17921	18046	-
2-C20-4_mwp_bin_8_1141	521.357	45	635	+
2-C20-4_mwp_bin_8_1142	272.976	647	1291	+	K01926	COG2344	redox-sensing transcriptional repressor REX; Modulates transcription in response to changes [...]
2-C20-4_mwp_bin_8_1143	282.598	1584	1937	+	None	NOG125361	hypothetical protein
2-C20-4_mwp_bin_8_1144	395.53	1934	2884	+	None	COG2172	putative anti-sigma regulatory factor, serine/threonine protein kinase
2-C20-4_mwp_bin_8_1145	591.539	2871	3215	+	None	NOG128928	hypothetical protein
2-C20-4_mwp_bin_8_1146	259.69	3259	3936	+	K07053	COG0613	PHP domain protein
2-C20-4_mwp_bin_8_1147	677.746	3933	4487	+	None	NOG249526	histidine kinase
2-C20-4_mwp_bin_8_1148	513.865	4668	5033	+	K17992	COG3411	NADP-reducing hydrogenase, subunit B
2-C20-4_mwp_bin_8_1149	357.865	5035	5526	+	None	COG1905	NADH dehydrogenase (ubiquinone) 24 kDa subunit
2-C20-4_mwp_bin_8_1150	704.164	5549	8611	+	K00335	COG1894	Respiratory-chain NADH dehydrogenase domain 51 kDa subunit
2-C20-4_mwp_bin_8_1151	395.856	8608	9072	+	K00334	COG1905	NADH-quinone oxidoreductase chain e
2-C20-4_mwp_bin_8_1152	683.969	9075	10718	+	K00335	COG1894	NADH dehydrogenase (quinone)
2-C20-4_mwp_bin_8_1153	596.551	10816	12606	+	K18332	COG4624	hydrogenase subunit
2-C20-4_mwp_bin_8_1154	112.494	12800	13048	+	None	NOG08140	transcriptional regulator
2-C20-4_mwp_bin_8_1155	311.501	13154	13654	+	None	NOG14329	hypothetical protein
2-C20-4_mwp_bin_8_1156	570.401	13757	16492	+	K05299	COG3383	formate dehydrogenase subunit alpha
2-C20-4_mwp_bin_8_1157	634.51	16530	17393	+	K21993	COG2204	response regulator receiver protein
2-C20-4_mwp_bin_8_1158	405.494	374	1873	+	K03703	COG0322	Excinuclease ABC subunit C
2-C20-4_mwp_bin_8_1159	399.36	1870	2370	+	None	COG0663	transferase hexapeptide repeat containing protein
2-C20-4_mwp_bin_8_1160	351.581	3245	4735	+	None	NOG74408	hypothetical protein
2-C20-4_mwp_bin_8_1161	482.194	4821	5459	+	None	COG2220	Zn-dependent hydrolase of the beta-lactamase fold-like protein
2-C20-4_mwp_bin_8_1162	562.145	5824	7446	+	K01937	COG0504	CTP synthetase
2-C20-4_mwp_bin_8_1163	414.507	7665	8417	+	None	NOG09673	hypothetical protein
2-C20-4_mwp_bin_8_1164	585.364	8825	10075	+	K03628	COG1158	transcription termination factor Rho
2-C20-4_mwp_bin_8_1165	72.1006	10202	10423	+	K02909	COG0254	ribosomal protein L31
2-C20-4_mwp_bin_8_1166	166.733	10521	10664	+
2-C20-4_mwp_bin_8_1167	794.788	10633	11211	+	K00857	COG1435	thymidine kinase
2-C20-4_mwp_bin_8_1168	219.346	11586	12260	+	K03465	COG1351	thymidylate synthase, flavin-dependent
2-C20-4_mwp_bin_8_1169	390.177	12285	13166	+	None	COG3872	hypothetical protein
2-C20-4_mwp_bin_8_1170	377.367	13180	14250	+	K02835	COG0216	peptide chain release factor 1; Peptide chain release factor 1 directs the termination of tr [...]
2-C20-4_mwp_bin_8_1171	275.665	14240	15139	+	K02493	COG2890	protein-(glutamine-N5) methyltransferase, release factor-specific
2-C20-4_mwp_bin_8_1172	436.681	15385	15888	+	K01104	COG0698	ribose-5-phosphate isomerase
2-C20-4_mwp_bin_8_1173	362.174	15907	16359	+	K01808	COG0698	ribose-5-phosphate isomerase B
2-C20-4_mwp_bin_8_1174	0	16639	16773	+	None	COG0035	hypothetical protein
2-C20-4_mwp_bin_8_1175	709.546	175	2052	-	None	COG4666	TRAP transporter, 4TM/12TM fusion protein
2-C20-4_mwp_bin_8_1176	632.469	2105	3091	-	K07080	COG2358	TRAP transporter solute receptor TAXI family protein
2-C20-4_mwp_bin_8_1177	588.937	3322	4578	+	None	NOG06353	Integrase catalytic region
2-C20-4_mwp_bin_8_1178	734.052	4702	6102	-	K07406	COG1486	glycoside hydrolase family protein
2-C20-4_mwp_bin_8_1179	966.701	6543	7403	+	None	NOG04911	protein of unknown function DUF75
2-C20-4_mwp_bin_8_1180	453.648	7500	8090	-	None	NOG13550	hypothetical protein
2-C20-4_mwp_bin_8_1181	771.45	8209	9012	-
2-C20-4_mwp_bin_8_1182	298.969	9051	9224	-
2-C20-4_mwp_bin_8_1183	609.216	9378	10001	-	None	COG1280	lysine exporter protein LysE/YggA
2-C20-4_mwp_bin_8_1184	757.163	10045	11064	-	K00133	COG0136	aspartate-semialdehyde dehydrogenase
2-C20-4_mwp_bin_8_1185	1060.58	11064	12293	-	K00928	COG0527	aspartate kinase
2-C20-4_mwp_bin_8_1186	774.077	12618	13532	-	K00872	COG0083	homoserine kinase
2-C20-4_mwp_bin_8_1187	777.309	13721	15007	-	K00003	COG0460	Homoserine dehydrogenase
2-C20-4_mwp_bin_8_1188	900.207	15381	16718	-	K02469	COG0188	DNA gyrase, A subunit
2-C20-4_mwp_bin_8_1189	915.701	132	2954	-	K03701	COG0178	excinuclease ABC, A subunit; The UvrABC repair system catalyzes the recognition and processi [...]
2-C20-4_mwp_bin_8_1190	443.954	2994	4994	-	K03702	COG0556	excinuclease ABC subunit B
2-C20-4_mwp_bin_8_1191	551.298	5359	7071	-	K01486	COG1001	adenine deaminase
2-C20-4_mwp_bin_8_1192	494.505	7288	7902	-	K00859	COG1803	Dephospho-CoA kinase
2-C20-4_mwp_bin_8_1193	474.294	7905	10646	-	K02335	COG0749	DNA polymerase I
2-C20-4_mwp_bin_8_1194	157.957	11063	11290	-
2-C20-4_mwp_bin_8_1195	651.474	11318	14812	-	K02337	COG0587	DNA polymerase III DnaE
2-C20-4_mwp_bin_8_1196	949.989	15109	16140	-	K21071	COG0205	Diphosphate--fructose-6-phosphate 1-phosphotransferase
2-C20-4_mwp_bin_8_1197	958.463	16146	16646	-	K01624	COG0191	fructose-1,6-bisphosphate aldolase
2-C20-4_mwp_bin_8_1198	278.288	198	614	+	None	COG1959	rrf2 family protein
2-C20-4_mwp_bin_8_1199	597.062	667	981	+	None	NOG84636	hypothetical protein
2-C20-4_mwp_bin_8_1200	713.154	1059	1967	+	K12339	COG0031	cysteine synthase
2-C20-4_mwp_bin_8_1201	955.274	2047	4773	+	K17686	COG2217	heavy metal translocating P-type ATPase
2-C20-4_mwp_bin_8_1202	262.399	4790	4972	+	None	NOG244456	YHS domain protein
2-C20-4_mwp_bin_8_1203	336.011	5185	5577	+
2-C20-4_mwp_bin_8_1204	783.433	5577	6761	+	K02004	COG0577	hypothetical protein
2-C20-4_mwp_bin_8_1205	315.174	6758	7468	+	K02003	COG1136	ABC transporter related
2-C20-4_mwp_bin_8_1206	569.191	7458	8153	+	K02003	COG1136	ABC transporter ATP binding protein
2-C20-4_mwp_bin_8_1207	453.339	8197	8655	+	None	NOG75500	protein of unknown function DUF1573
2-C20-4_mwp_bin_8_1208	308.153	8718	9626	+	K03517	COG0379	quinolinate synthetase
2-C20-4_mwp_bin_8_1209	754.087	9680	10735	+	K07089	COG0701	permease
2-C20-4_mwp_bin_8_1210	528.738	10826	11158	+	K06878	COG0073	EMAP domain-containing protein
2-C20-4_mwp_bin_8_1211	257.573	11363	11797	+
2-C20-4_mwp_bin_8_1212	770.991	12134	12979	+	None	COG0524	PfkB domain protein
2-C20-4_mwp_bin_8_1213	357.985	12972	13787	+	None	COG1533	Radical SAM domain protein
2-C20-4_mwp_bin_8_1214	929.207	13851	14651	+	K12410	COG0846	NAD-dependent deacetylase; Modulates the activity of chromatin proteins, thereby having an e [...]
2-C20-4_mwp_bin_8_1215	1307.29	14658	15410	+	K07281	COG1213	nucleotidyltransferase family protein
2-C20-4_mwp_bin_8_1216	1238.59	2	589	-	K01873	COG0525	valyl-tRNA synthetase; Catalyzes the attachment of valine to tRNA(Val). As ValRS can inadver [...]
2-C20-4_mwp_bin_8_1217	509.108	1064	3421	-	K01338	COG0466	ATP-dependent protease La
2-C20-4_mwp_bin_8_1218	434.134	3478	4749	-	K03544	COG1219	ATP-dependent Clp protease, ATP-binding subunit ClpX; ATP-dependent specificity component of [...]
2-C20-4_mwp_bin_8_1219	254.707	4874	5470	-	K01358	COG0740	ATP-dependent Clp protease, proteolytic subunit ClpP; Cleaves peptides in various proteins i [...]
2-C20-4_mwp_bin_8_1220	346.379	5467	6783	-	K03545	COG0544	trigger factor; Involved in protein export. Acts as a chaperone by maintaining the newly syn [...]
2-C20-4_mwp_bin_8_1221	887.018	8000	8599	-	K02428	COG0127	nucleoside-triphosphatase; Hydrolyzes non-standard nucleotides such as XTP and dITP/ITP. Mig [...]
2-C20-4_mwp_bin_8_1222	515.979	8593	9321	-	K00989	COG0689	RNase PH; Phosphorolytic exoribonuclease that removes nucleotide residues following the -CCA [...]
2-C20-4_mwp_bin_8_1223	320.685	9382	10242	-	K13789	COG0142	polyprenyl synthetase
2-C20-4_mwp_bin_8_1224	578.007	10232	10501	-	K03602	COG1722	exodeoxyribonuclease VII, small subunit
2-C20-4_mwp_bin_8_1225	419.678	10498	11727	-	K03601	COG1570	exodeoxyribonuclease VII, large subunit; Bidirectionally degrades single-stranded DNA into l [...]
2-C20-4_mwp_bin_8_1226	609.765	11733	12152	-	K03625	COG0781	NusB antitermination factor; Involved in the transcription termination process (By similarity)
2-C20-4_mwp_bin_8_1227	447.796	12202	12621	-	None	COG1302	hypothetical protein
2-C20-4_mwp_bin_8_1228	652.588	12815	13372	-	K02356	COG0231	elongation factor P; Involved in peptide bond synthesis. Stimulates efficient translation an [...]
2-C20-4_mwp_bin_8_1229	565.196	13507	14745	-	K00600	COG0112	serine hydroxymethyltransferase; Interconversion of serine and glycine (By similarity)
2-C20-4_mwp_bin_8_1230	108.887	3	149	-
2-C20-4_mwp_bin_8_1231	432.522	286	1608	-	K03106	COG0541	signal recognition particle protein
2-C20-4_mwp_bin_8_1232	373.655	1857	2777	-	K03110	COG0552	signal recognition particle-docking protein FtsY
2-C20-4_mwp_bin_8_1233	227.924	2796	6359	-	K03529	COG1196	chromosome segregation protein SMC
2-C20-4_mwp_bin_8_1234	523.414	6367	7077	-	K03685	COG0571	ribonuclease III
2-C20-4_mwp_bin_8_1235	476.608	7479	8729	-	K09458	COG0304	beta-ketoacyl synthase
2-C20-4_mwp_bin_8_1236	426.836	8990	9214	-	K02078	COG0236	acyl carrier protein
2-C20-4_mwp_bin_8_1237	444.62	9233	9979	-	K00059	COG1028	3-ketoacyl-(acyl-carrier-protein) reductase
2-C20-4_mwp_bin_8_1238	540.298	9984	10931	-	K00645	COG0331	acyl-carrier-protein S-malonyltransferase
2-C20-4_mwp_bin_8_1239	1120.28	10967	11959	-	K00648	COG0332	3-oxoacyl-(acyl carrier protein) synthase III; Catalyzes the condensation reaction of fatty [...]
2-C20-4_mwp_bin_8_1240	912.427	12007	12984	-	K03621	COG0416	fatty acid/phospholipid synthesis protein PlsX; Probably involved in fatty acid or phospholi [...]
2-C20-4_mwp_bin_8_1241	251.8	12985	13572	-	None	COG2050	fatty acid biosynthesis transcriptional regulator; Transcriptional factor involved in regula [...]
2-C20-4_mwp_bin_8_1242	118.19	13761	13997	-	K02911
2-C20-4_mwp_bin_8_1243	1333.86	14108	14389	-	K00925	COG0282	acetate kinase
2-C20-4_mwp_bin_8_1244	541.881	3	1730	-	K07037	COG1480	metal dependent phosphohydrolase
2-C20-4_mwp_bin_8_1245	368.94	1736	2722	-	K06217	COG1702	PhoH family protein
2-C20-4_mwp_bin_8_1246	241.707	2744	3190	-
2-C20-4_mwp_bin_8_1247	1427.68	3249	4229	-	None	COG4864	hypothetical protein
2-C20-4_mwp_bin_8_1248	547.836	4407	5750	-	K07403	COG1030	protein of unknown function DUF107
2-C20-4_mwp_bin_8_1249	384.768	5925	6392	-	K09117	COG1610	GatB/YqeY domain-containing protein
2-C20-4_mwp_bin_8_1250	465.793	6393	6581	-	K02970	COG0828	30S ribosomal protein S21
2-C20-4_mwp_bin_8_1251	157.14	6987	8081	+	None	COG0760	PpiC-type peptidyl-prolyl cis-trans isomerase
2-C20-4_mwp_bin_8_1252	217.37	8147	8956	-
2-C20-4_mwp_bin_8_1253	521.818	8996	10360	-	None	COG2720	VanW family protein
2-C20-4_mwp_bin_8_1254	857.93	10778	11416	-	K00573	COG2518	protein-L-isoaspartate O-methyltransferase
2-C20-4_mwp_bin_8_1255	222.31	11465	11680	-
2-C20-4_mwp_bin_8_1256	326.978	11710	12480	-	K03787	COG0496	stationary phase survival protein SurE; Nucleotidase that shows phosphatase activity on nucl [...]
2-C20-4_mwp_bin_8_1257	765.471	12484	13884	-	K07137	COG2509	uncharacterized FAD-dependent dehydrogenase
2-C20-4_mwp_bin_8_1258	351.788	1	819	+	K01925	COG0771	UDP-N-acetylmuramoyl-L-alanyl-D-glutamate synthetase; Cell wall formation. Catalyzes the add [...]
2-C20-4_mwp_bin_8_1259	418.466	920	1837	-
2-C20-4_mwp_bin_8_1260	713.103	1844	2623	-	None	COG3503	hypothetical protein
2-C20-4_mwp_bin_8_1261	266.772	2678	2932	-	None	COG0616	periplasmic serine protease
2-C20-4_mwp_bin_8_1262	714.998	2929	3594	-	K06897	COG1237	beta-lactamase domain-containing protein
2-C20-4_mwp_bin_8_1263	353.416	3801	4502	-	K03784	COG0813	purine nucleoside phosphorylase
2-C20-4_mwp_bin_8_1264	533.545	4739	5398	-	None	COG0515	serine/threonine protein kinase
2-C20-4_mwp_bin_8_1265	561.069	6227	8116	+	K03495	COG0445	tRNA uridine 5-carboxymethylaminomethyl modification enzyme GidA; NAD-binding protein involv [...]
2-C20-4_mwp_bin_8_1266	843.872	8167	8607	-	None	NOG76380	OsmC-like protein
2-C20-4_mwp_bin_8_1267	576.93	8857	9723	-	K01491	COG0190	methenyltetrahydrofolate cyclohydrolase; Catalyzes the oxidation of 5,10- methylenetetrahydr [...]
2-C20-4_mwp_bin_8_1268	372.24	9888	10403	-	K07736	COG1329	CarD family transcriptional regulator
2-C20-4_mwp_bin_8_1269	606.678	10802	11764	-	K10823	COG4608	oligopeptide ABC transporter ATP-binding protein
2-C20-4_mwp_bin_8_1270	1140.96	11770	12744	-	K15583	COG0444	oligopeptide ABC transporter ATP-binding protein
2-C20-4_mwp_bin_8_1271	940.898	240	962	+	K01916	COG0171	NH(3)-dependent NAD(+) synthetase
2-C20-4_mwp_bin_8_1272	711.393	1346	2110	+	None	COG0217	hypothetical protein
2-C20-4_mwp_bin_8_1273	356.829	2107	2577	+	K01159	COG0817	Holliday junction resolvase; Nuclease that resolves Holliday junction intermediates in genet [...]
2-C20-4_mwp_bin_8_1274	297.918	2770	3360	+	K03550	COG0632	Holliday junction DNA helicase RuvA
2-C20-4_mwp_bin_8_1275	439.435	3443	4471	+	K03551	COG2255	Holliday junction DNA helicase RuvB; The ruvA-ruvB complex in the presence of ATP renatures [...]
2-C20-4_mwp_bin_8_1276	960.04	4652	6064	+	K06381	COG2385	SpoIID/LytB domain-containing protein
2-C20-4_mwp_bin_8_1277	400.547	6086	7114	+	K07568	COG0809	S-adenosylmethionine:tRNA ribosyltransferase-isomerase; Transfers and isomerizes the ribose [...]
2-C20-4_mwp_bin_8_1278	857.997	7309	8418	+	K00773	COG0343	queuine tRNA-ribosyltransferase; Exchanges the guanine residue with 7-aminomethyl-7- deazagu [...]
2-C20-4_mwp_bin_8_1279	122.654	8585	8845	+	K03210
2-C20-4_mwp_bin_8_1280	601.414	9081	10271	+	K03072	COG0342	preprotein translocase subunit SecD
2-C20-4_mwp_bin_8_1281	492.57	10296	11213	+	K03074	COG0341	protein-export membrane protein SecF
2-C20-4_mwp_bin_8_1282	270.377	11239	11460	+
2-C20-4_mwp_bin_8_1283	1037.01	11744	12754	+	K07462	COG0608	single-stranded-DNA-specific exonuclease RecJ
2-C20-4_mwp_bin_8_1284	783.797	69	2345	+	K04656	COG0068	[NiFe] hydrogenase maturation protein HypF
2-C20-4_mwp_bin_8_1285	426.095	2547	2762	+	K04653	COG0298	HypC hydrogenase expression/formation protein
2-C20-4_mwp_bin_8_1286	1192.67	2759	3835	+	K04654	COG0409	hydrogenase expression/formation protein HypD
2-C20-4_mwp_bin_8_1287	1056.8	4049	5059	+	K04655	COG0309	HypE
2-C20-4_mwp_bin_8_1288	678.364	5410	5934	+	None	COG3885	hypothetical protein
2-C20-4_mwp_bin_8_1289	476.665	6149	7147	+	K04069	COG1180	Radical SAM domain protein
2-C20-4_mwp_bin_8_1290	168.843	7148	7384	+
2-C20-4_mwp_bin_8_1291	381.103	7446	8726	-	None	COG1055	arsenical pump membrane protein
2-C20-4_mwp_bin_8_1292	711.137	8968	10008	+	K03569	COG1077	rod shape-determining protein MreB
2-C20-4_mwp_bin_8_1293	901.899	10241	11083	+	K03570	COG1792	rod shape-determining protein MreC
2-C20-4_mwp_bin_8_1294	0	11298	11381	+
2-C20-4_mwp_bin_8_1295	1095.41	499	1572	-	K06942	COG0012	hypothetical protein
2-C20-4_mwp_bin_8_1296	647.315	1837	2244	-	K02006	COG1122	ABC transporter related
2-C20-4_mwp_bin_8_1297	485.7	2222	3877	-	None	NOG270354	hypothetical protein
2-C20-4_mwp_bin_8_1298	28.997	4077	4214	+
2-C20-4_mwp_bin_8_1299	0	4459	4557	+
2-C20-4_mwp_bin_8_1300	298.626	4665	5267	+
2-C20-4_mwp_bin_8_1301	341.825	5245	6321	+	K01480
2-C20-4_mwp_bin_8_1302	546.248	6336	7280	+
2-C20-4_mwp_bin_8_1303	387.909	7252	8427	+
2-C20-4_mwp_bin_8_1304	806.101	8609	9715	+	None	COG0477	major facilitator superfamily MFS_1
2-C20-4_mwp_bin_8_1305	441.788	9958	10428	+	None	NOG87366	GCN5-related N-acetyltransferase
2-C20-4_mwp_bin_8_1306	455.082	10542	11306	+	None	COG0477	major facilitator transporter
2-C20-4_mwp_bin_8_1307	0	3	122	+
2-C20-4_mwp_bin_8_1308	536.798	119	364	+
2-C20-4_mwp_bin_8_1309	751.87	348	1619	+
2-C20-4_mwp_bin_8_1310	715.467	1610	2722	+
2-C20-4_mwp_bin_8_1311	941.549	2764	3120	+
2-C20-4_mwp_bin_8_1312	1042.56	3123	3383	+
2-C20-4_mwp_bin_8_1313	439.063	3373	4092	+
2-C20-4_mwp_bin_8_1314	1358.56	4095	4580	+	K01520	COG0717	deoxyuridine 5'-triphosphate nucleotidohydrolase; This enzyme is involved in nucleotide meta [...]
2-C20-4_mwp_bin_8_1315	1713.64	4661	5092	+
2-C20-4_mwp_bin_8_1316	1358.74	5098	6384	+	None	NOG47988	hypothetical protein
2-C20-4_mwp_bin_8_1317	781.262	6433	6642	+
2-C20-4_mwp_bin_8_1318	882.215	6639	7967	+
2-C20-4_mwp_bin_8_1319	2888.41	7948	9180	+
2-C20-4_mwp_bin_8_1320	1475.33	9182	9379	+
2-C20-4_mwp_bin_8_1321	1959.34	9381	9911	+
2-C20-4_mwp_bin_8_1322	488.456	9904	10329	+
2-C20-4_mwp_bin_8_1323	812.099	35	985	-	K07080	COG2358	TRAP transporter solute receptor, TAXI family
2-C20-4_mwp_bin_8_1324	483.252	1124	2953	-	K01843	COG1509	putative UPF0069 protein
2-C20-4_mwp_bin_8_1325	426.286	3036	3908	-	None	COG1737	SIS domain-containing protein
2-C20-4_mwp_bin_8_1326	0	3978	4094	-
2-C20-4_mwp_bin_8_1327	343.952	4242	5672	-	None	COG4690	cytosol non-specific dipeptidase
2-C20-4_mwp_bin_8_1328	421.219	6218	6844	-	K01500	COG3404	methenyltetrahydrofolate cyclohydrolase
2-C20-4_mwp_bin_8_1329	170.494	6907	7305	-
2-C20-4_mwp_bin_8_1330	661.916	7538	8734	-	K03522	COG2025	Electron transfer flavoprotein alpha/beta-subunit
2-C20-4_mwp_bin_8_1331	534.563	8750	9535	-	K03521	COG2086	electron transfer flavoprotein subunit beta
2-C20-4_mwp_bin_8_1332	454.726	9575	9838	-	K02836	COG1186	peptide chain release factor 2
2-C20-4_mwp_bin_8_1333	464.914	334	1056	-	K06861	COG1137	ABC transporter ATP-binding protein
2-C20-4_mwp_bin_8_1334	214.537	1322	1750	-	K02372	COG0764	(3R)-hydroxymyristoyl-ACP dehydratase; Involved in saturated fatty acids biosynthesis (By si [...]
2-C20-4_mwp_bin_8_1335	447.063	1747	2292	-
2-C20-4_mwp_bin_8_1336	864.031	2618	4363	-	K07277	COG4775	surface antigen (D15)
2-C20-4_mwp_bin_8_1337	612.803	4400	8539	-	K09800	COG2911	hypothetical protein
2-C20-4_mwp_bin_8_1338	454.726	9019	9414	-	K02499	COG1694	MazG nucleotide pyrophosphohydrolase
2-C20-4_mwp_bin_8_1339	108.57	9362	9619	-
2-C20-4_mwp_bin_8_1340	466.852	310	1089	+	None	COG5011	hypothetical protein
2-C20-4_mwp_bin_8_1341	1086.07	1277	2794	+	K08301	COG1530	ribonuclease, Rne/Rng family
2-C20-4_mwp_bin_8_1342	628.454	3107	3418	+	K02888	COG0261	50S ribosomal protein L21; This protein binds to 23S rRNA in the presence of protein L20 (By [...]
2-C20-4_mwp_bin_8_1343	582.606	3471	3731	+	K02899	COG0211	50S ribosomal protein L27
2-C20-4_mwp_bin_8_1344	1557.21	3852	5141	+	K03979	COG0536	GTPase; An essential GTPase which binds GTP, GDP and possibly (p)ppGpp with moderate affinit [...]
2-C20-4_mwp_bin_8_1345	659.783	5329	8967	+	None	KOG4626	TPR Domain containing protein
2-C20-4_mwp_bin_8_1346	583.949	2	1954	+	None	COG0539	ribosomal protein S1
2-C20-4_mwp_bin_8_1347	464.053	2125	3840	+	K02652	COG2804	general secretory pathway protein E
2-C20-4_mwp_bin_8_1348	415.465	3886	4251	+	None	NOG07297	S23 ribosomal protein
2-C20-4_mwp_bin_8_1349	506.988	4301	6952	+	K01872	COG0013	alanyl-tRNA synthetase
2-C20-4_mwp_bin_8_1350	529.761	7098	7520	+	K07447	COG0816	hypothetical protein; Could be a nuclease that resolves Holliday junction intermediates in g [...]
2-C20-4_mwp_bin_8_1351	472.761	7525	8472	+	K07082	COG1559	hypothetical protein
2-C20-4_mwp_bin_8_1352	549.237	8518	9129	+	K00876	COG0572	uridine kinase
2-C20-4_mwp_bin_8_1353	0	2	109	-
2-C20-4_mwp_bin_8_1354	543.048	173	1351	-	K01436	COG1473	amidohydrolase
2-C20-4_mwp_bin_8_1355	1110.64	1399	2133	-	None	NOG28382	hypothetical protein
2-C20-4_mwp_bin_8_1356	642.99	2172	3341	-	K01271	COG0006	Xaa-Pro aminopeptidase
2-C20-4_mwp_bin_8_1357	680.231	3550	4602	-	None	COG1638	TRAP dicarboxylate transporter-DctP subunit
2-C20-4_mwp_bin_8_1358	688.746	4694	5977	-	None	COG1593	TRAP dicarboxylate transporter, DctM subunit
2-C20-4_mwp_bin_8_1359	507.777	6003	6530	-	None	COG3090	tripartite ATP-independent periplasmic transporter DctQ
2-C20-4_mwp_bin_8_1360	738.156	6634	7869	-	None	COG0334	Glu/Leu/Phe/Val dehydrogenase, C terminal protein
2-C20-4_mwp_bin_8_1361	828.93	7906	8856	-	None	NOG12002	hypothetical protein
2-C20-4_mwp_bin_8_1362	0	8893	9021	-	K00606
2-C20-4_mwp_bin_8_1363	232.754	92	538	+	K07042	COG0319	putative metalloprotease
2-C20-4_mwp_bin_8_1364	685.514	755	1723	+	K07080	COG2358	TRAP transporter solute receptor, TAXI family
2-C20-4_mwp_bin_8_1365	302.445	1786	2301	+
2-C20-4_mwp_bin_8_1366	611.863	2298	4259	+	None	COG4666	TRAP transporter, 4TM/12TM fusion protein
2-C20-4_mwp_bin_8_1367	526.285	4299	5621	+	None	COG1253	integral membrane protein
2-C20-4_mwp_bin_8_1368	518.724	5629	6654	+	None	COG1253	integral membrane protein
2-C20-4_mwp_bin_8_1369	1300.09	6677	7624	+	None	NOG07019	hypothetical protein
2-C20-4_mwp_bin_8_1370	371.074	7650	8048	+	K01489	COG0295	cytidine deaminase
2-C20-4_mwp_bin_8_1371	330.92	8076	8861	+	K03584	COG1381	DNA repair protein RecO; Involved in DNA repair and recF pathway recombination (By similarity)
2-C20-4_mwp_bin_8_1372	83.3663	1	144	-
2-C20-4_mwp_bin_8_1373	583.979	167	1372	-	K00925	COG0282	acetate kinase
2-C20-4_mwp_bin_8_1374	1348.13	1425	1985	-	K00177	COG1014	2-oxoglutarate ferredoxin oxidoreductase, gamma subunit
2-C20-4_mwp_bin_8_1375	802.25	1985	2812	-	K00175	COG1013	2-oxoglutarate ferredoxin oxidoreductase subunit beta
2-C20-4_mwp_bin_8_1376	1124.9	2809	3957	-	K00174	COG0674	pyruvate:ferredoxin oxidoreductase and related 2-oxoacid:ferredoxin oxidoreductases, alpha subunit
2-C20-4_mwp_bin_8_1377	519.686	3962	4192	-	K00176	NOG123448	ferridoxin
2-C20-4_mwp_bin_8_1378	384.537	4189	5187	-	None	COG1725	regulatory protein GntR HTH
2-C20-4_mwp_bin_8_1379	473.241	5864	7867	-	None	COG4666	TRAP transporter, 4TM/12TM fusion protein
2-C20-4_mwp_bin_8_1380	429.02	7864	8376	-
2-C20-4_mwp_bin_8_1381	0	8376	8468	-
2-C20-4_mwp_bin_8_1382	1018.31	2	2626	-	K02469	COG1372	DNA gyrase subunit A
2-C20-4_mwp_bin_8_1383	1103.67	2835	4781	-	K02470	COG0187	DNA gyrase subunit B
2-C20-4_mwp_bin_8_1384	1510.03	4999	5316	-
2-C20-4_mwp_bin_8_1385	353.596	5313	6455	-	K03629	COG1195	recombination protein F; The recF protein is involved in DNA metabolism; it is required for [...]
2-C20-4_mwp_bin_8_1386	445.746	6750	7934	-	K02338	COG0592	DNA polymerase III, beta subunit; DNA polymerase III is a complex, multichain enzyme respons [...]
2-C20-4_mwp_bin_8_1387	35.5696	8177	8401	-	K02313	COG0593	chromosomal replication initiation protein; Plays an important role in the initiation and re [...]
2-C20-4_mwp_bin_8_1388	1233.76	144	6179	+	None	NOG247582	adhesin-like protein
2-C20-4_mwp_bin_8_1389	869.91	6658	7140	-
2-C20-4_mwp_bin_8_1390	903.584	3	188	-	K19221
2-C20-4_mwp_bin_8_1391	512.689	837	1757	+	K02016	COG0614	periplasmic binding protein
2-C20-4_mwp_bin_8_1392	699.417	1738	2784	+	K02015	COG0609	permease component of ABC-type cobalamin/Fe3+-siderophores transport systems
2-C20-4_mwp_bin_8_1393	549.836	2786	3571	+	K02013	COG1120	putative iron compound ABC transporter ATP binding protein
2-C20-4_mwp_bin_8_1394	751.541	3654	4457	-	K02233	COG0368	cobalamin 5'-phosphate synthase
2-C20-4_mwp_bin_8_1395	801.775	4465	5013	-	K02231	COG2087	adenosylcobinamide-phosphate guanylyltransferase
2-C20-4_mwp_bin_8_1396	691.354	5352	6416	-	K00768	COG2038	nicotinate-nucleotide--dimethylbenzimidazole phosphoribosyltransferase; Catalyzes the synthe [...]
2-C20-4_mwp_bin_8_1397	532.375	6409	7092	-	K02226	COG0406	alpha-ribazole phosphatase
2-C20-4_mwp_bin_8_1398	396.553	1	222	-
2-C20-4_mwp_bin_8_1399	552.111	398	1216	-	None	COG3315	hypothetical protein
2-C20-4_mwp_bin_8_1400	218.666	1273	1455	-
2-C20-4_mwp_bin_8_1401	932.237	2050	3414	-	K06889	COG1073	hypothetical protein
2-C20-4_mwp_bin_8_1402	893.32	3894	4220	-
2-C20-4_mwp_bin_8_1403	345.816	4458	4943	-	K09793	COG2839	hypothetical protein
2-C20-4_mwp_bin_8_1404	306.906	5128	5466	+	K11068	COG1272	putative hemolysin-III related protein
2-C20-4_mwp_bin_8_1405	384.61	3	491	-	K01624	COG0191	fructose-1,6-bisphosphate aldolase
2-C20-4_mwp_bin_8_1406	568.853	941	1960	+	K04088	COG0330	HflK protein
2-C20-4_mwp_bin_8_1407	572.997	1960	2811	+	K04087	COG0330	HflC protein
2-C20-4_mwp_bin_8_1408	582.049	3102	4751	-	None	COG0111	D-isomer specific 2-hydroxyacid dehydrogenase NAD-binding
2-C20-4_mwp_bin_8_1409	856.4	4744	5271	-	None	COG1611	Rossmann fold nucleotide-binding protein
2-C20-4_mwp_bin_8_1410	430.474	166	1485	-	K07133	COG1373	hypothetical protein
2-C20-4_mwp_bin_8_1411	588.075	1774	3270	-	K00864	COG0554	glycerol kinase; Key enzyme in the regulation of glycerol uptake and metabolism
2-C20-4_mwp_bin_8_1412	1009.41	3293	4180	-	None	NOG11725	hypothetical protein
2-C20-4_mwp_bin_8_1413	334.511	4359	5315	-	None	COG0697	Permease, drug/metabolite transporter (DMT) superfamily
2-C20-4_mwp_bin_8_1414	592.827	3	596	+	None	COG1774	PSP1 domain-containing protein
2-C20-4_mwp_bin_8_1415	405.958	708	1397	+	None	COG4123	methyltransferase small
2-C20-4_mwp_bin_8_1416	641.72	1427	2299	+	K07056	COG0313	Uroporphyrin-III C/tetrapyrrole (Corrin/Porphyrin) methyltransferase
2-C20-4_mwp_bin_8_1417	580.842	2573	4501	+	K01874	COG0143	methionyl-tRNA synthetase; Is required not only for elongation of protein synthesis but also [...]
2-C20-4_mwp_bin_8_1418	262.626	4564	5142	+
2-C20-4_mwp_bin_8_1419	571.655	544	753	+
2-C20-4_mwp_bin_8_1420	539.221	767	1189	+	None	NOG227987	hypothetical protein
2-C20-4_mwp_bin_8_1421	793.77	1186	1674	+	None	NOG257717	hypothetical protein
2-C20-4_mwp_bin_8_1422	595.107	1671	2060	+
2-C20-4_mwp_bin_8_1423	656.977	2041	2241	+
2-C20-4_mwp_bin_8_1424	820.838	2238	3212	-	None	NOG280527	hypothetical protein
2-C20-4_mwp_bin_8_1425	2177.04	3209	4627	-	None	NOG44762	methyltransferase
2-C20-4_mwp_bin_8_1426	426.836	4615	4764	-
2-C20-4_mwp_bin_8_1427	816.812	41	5086	+	K03046	COG0086	DNA-directed RNA polymerase, beta' subunit
2-C20-4_mwp_bin_8_1428	420.652	3	1115	-	K00812	COG0436	aspartate aminotransferase
2-C20-4_mwp_bin_8_1429	770.382	1209	2117	-	K00826	COG0115	branched-chain amino acid aminotransferase
2-C20-4_mwp_bin_8_1430	416.832	2442	3257	-	K01776	COG0796	glutamate racemase
2-C20-4_mwp_bin_8_1431	980.365	3298	4146	-	K00797	COG0421	spermidine synthase; Catalyzes the production of spermidine from putrescine and decarboxylat [...]
2-C20-4_mwp_bin_8_1432	218.837	4152	4535	-	None	NOG124598	hypothetical protein
2-C20-4_mwp_bin_8_1433	488.743	4532	4924	-	None	COG1586	S-adenosylmethionine decarboxylase proenzyme; Catalyzes the decarboxylation of S-adenosylmet [...]
2-C20-4_mwp_bin_8_1434	444.62	2	253	-
2-C20-4_mwp_bin_8_1435	345.195	491	1684	-
2-C20-4_mwp_bin_8_1436	356.249	1790	2272	-
2-C20-4_mwp_bin_8_1437	418.597	2345	4753	-
2-C20-4_mwp_bin_8_1438	0	4814	4912	-
2-C20-4_mwp_bin_8_1439	880.48	1	609	-	None	NOG06353	Integrase catalytic region
2-C20-4_mwp_bin_8_1440	845.405	1139	1564	+	None	COG1371	hypothetical protein
2-C20-4_mwp_bin_8_1441	933.154	1703	3160	+	K14415	COG1690	hypothetical protein
2-C20-4_mwp_bin_8_1442	621.423	3313	4587	+	K01875	COG0172	seryl-tRNA synthetase; Catalyzes the attachment of serine to tRNA(Ser). Is also able to amin [...]
2-C20-4_mwp_bin_8_1443	0	4614	4730	+
2-C20-4_mwp_bin_8_1444	771.32	3	692	+	K01835	COG1109	phosphoglucomutase
2-C20-4_mwp_bin_8_1445	669.161	712	1608	+	K07090	COG0730	protein of unknown function DUF81
2-C20-4_mwp_bin_8_1446	732.316	1820	2125	+
2-C20-4_mwp_bin_8_1447	831.098	2122	2511	+	None	NOG88017	HEPN domain protein
2-C20-4_mwp_bin_8_1448	649.633	2622	3662	+
2-C20-4_mwp_bin_8_1449	216.302	3789	4010	+
2-C20-4_mwp_bin_8_1450	163.587	4007	4324	+
2-C20-4_mwp_bin_8_1451	1214.51	256	2166	+
2-C20-4_mwp_bin_8_1452	1115.2	2132	2497	+
2-C20-4_mwp_bin_8_1453	674.777	2511	2765	+
2-C20-4_mwp_bin_8_1454	1388.15	3041	4072	-
2-C20-4_mwp_bin_8_1455	7485.96	3	737	+	None	NOG38929	hypothetical protein
2-C20-4_mwp_bin_8_1456	2610.35	989	1267	+
2-C20-4_mwp_bin_8_1457	6431.46	1271	2515	+
2-C20-4_mwp_bin_8_1458	4867.42	2530	2700	+
2-C20-4_mwp_bin_8_1459	5439.05	2705	3013	+
2-C20-4_mwp_bin_8_1460	7401.12	2997	3767	+	None	COG0863	modification methylase MjaVI (N-4 cytosine-specificmethyltransferase MjaVI) (M.MjaVI)
2-C20-4_mwp_bin_8_1461	11085.5	3774	3995	+
2-C20-4_mwp_bin_8_1462	670.163	3	1859	+	K00951	COG0317	guanosine polyphosphate pyrophosphohydrolase/synthetase; In eubacteria ppGpp (guanosine 3'-d [...]
2-C20-4_mwp_bin_8_1463	862.564	1905	2354	+	K07560	COG1490	D-tyrosyl-tRNA(Tyr) deacylase; Hydrolyzes D-tyrosyl-tRNA(Tyr) into D-tyrosine and free tRNA( [...]
2-C20-4_mwp_bin_8_1464	445.948	2398	3402	+	K01126	COG0584	glycerophosphoryl diester phosphodiesterase
2-C20-4_mwp_bin_8_1465	917.03	3482	4105	+	K01069	COG0491	Beta-lactamase-like
2-C20-4_mwp_bin_8_1466	511	606	1670	-	K02669	COG2805	pilus retraction protein PilT
2-C20-4_mwp_bin_8_1467	619.293	1834	2757	-	K00548	COG1410	homocysteine S-methyltransferase
2-C20-4_mwp_bin_8_1468	447.866	2932	4164	-	K00789	COG0192	S-adenosylmethionine synthetase; Catalyzes the formation of S-adenosylmethionine from methio [...]
2-C20-4_mwp_bin_8_1469	2667.72	3	227	-
2-C20-4_mwp_bin_8_1470	1918.89	224	394	-
2-C20-4_mwp_bin_8_1471	4228.62	391	1941	-
2-C20-4_mwp_bin_8_1472	4321.1	1938	3515	-
2-C20-4_mwp_bin_8_1473	3653.97	3512	4006	-
2-C20-4_mwp_bin_8_1474	435.547	2	2059	-	K03043	COG0085	DNA-directed RNA polymerase subunit beta; DNA-dependent RNA polymerase catalyzes the transcr [...]
2-C20-4_mwp_bin_8_1475	503.344	2193	2669	-	K02935	COG0222	ribosomal protein L7/L12
2-C20-4_mwp_bin_8_1476	491.815	2783	3319	-	K02864	COG0244	ribosomal protein L10
2-C20-4_mwp_bin_8_1477	516.871	238	957	-	K03427	COG0286	hypothetical protein
2-C20-4_mwp_bin_8_1478	266.772	969	1178	-	K03427
2-C20-4_mwp_bin_8_1479	797.417	1298	1573	-	K03427	COG0286	N-6 DNA methylase
2-C20-4_mwp_bin_8_1480	463.146	1763	2410	-	K01091	COG0546	hydrolase
2-C20-4_mwp_bin_8_1481	569.114	2488	3387	-	K18123	NOG132040	hypothetical protein
2-C20-4_mwp_bin_8_1482	70.2032	3441	3611	-	K02115	COG0224	ATP synthase gamma subunit-like protein
2-C20-4_mwp_bin_8_1483	765.625	1	669	-	None	COG3391	PKD domain containing protein
2-C20-4_mwp_bin_8_1484	335.076	713	1333	-	K00655	COG0204	1-acyl-sn-glycerol-3-phosphate acyltransferase
2-C20-4_mwp_bin_8_1485	430.102	1608	2342	-	None	COG0639	metallophosphoesterase
2-C20-4_mwp_bin_8_1486	284.902	2410	3027	-	K02120	COG1394	V-type ATP synthase subunit D; Produces ATP from ADP in the presence of a proton gradient ac [...]
2-C20-4_mwp_bin_8_1487	408.921	3028	3849	-	K02118	COG1156	V-type ATP synthase subunit B; Produces ATP from ADP in the presence of a proton gradient ac [...]
2-C20-4_mwp_bin_8_1488	355.404	1	912	-	None	NOG257474	hypothetical protein
2-C20-4_mwp_bin_8_1489	381.103	1087	1317	-	K02963	COG0238	30S ribosomal protein S18; Binds as a heterodimer with protein S6 to the central domain of t [...]
2-C20-4_mwp_bin_8_1490	615.628	1380	1691	-	K02990	COG0360	30S ribosomal protein S6; Binds together with S18 to 16S ribosomal RNA (By similarity)
2-C20-4_mwp_bin_8_1491	254.069	2168	2356	-
2-C20-4_mwp_bin_8_1492	464.639	2513	3778	-	None	COG0612	processing protease
2-C20-4_mwp_bin_8_1493	419.642	3	269	+	K04485	COG1066	DNA repair protein RadA; May play a role in the repair of endogenous alkylation damage (By s [...]
2-C20-4_mwp_bin_8_1494	266.772	376	765	-	None	NOG07103	hypothetical protein
2-C20-4_mwp_bin_8_1495	470.775	1422	2543	+	None	COG4956	membrane protein
2-C20-4_mwp_bin_8_1496	666.931	2844	3761	+	K01883	COG0215	cysteinyl-tRNA synthetase
2-C20-4_mwp_bin_8_1497	887.245	1	3342	-	K03723	COG1197	transcription-repair coupling factor
2-C20-4_mwp_bin_8_1498	322.35	3390	3749	-	K00850	COG0205	6-phosphofructokinase
2-C20-4_mwp_bin_8_1499	222.31	29	388	-	None	NOG07297	S23 ribosomal protein
2-C20-4_mwp_bin_8_1500	139.973	442	927	-
2-C20-4_mwp_bin_8_1501	552.302	1182	1949	-	K02654	COG1989	peptidase A24A domain-containing protein; Cleaves type-4 fimbrial leader sequence and methyl [...]
2-C20-4_mwp_bin_8_1502	325.829	1964	2356	-
2-C20-4_mwp_bin_8_1503	155.1	2377	2634	-
2-C20-4_mwp_bin_8_1504	383.485	2627	2866	-
2-C20-4_mwp_bin_8_1505	155.1	3286	3672	-	None	KOG4626	SLEI family protein
2-C20-4_mwp_bin_8_1506	88.9241	2	136	-
2-C20-4_mwp_bin_8_1507	4069.29	469	1059	-	K00560	COG0207	thymidylate synthase; May catalyze the biosynthesis of dTMP using an unknown cosubstrate (By [...]
2-C20-4_mwp_bin_8_1508	1384.2	1062	1220	-
2-C20-4_mwp_bin_8_1509	4402.96	1221	2207	-	K07316	COG2189	adenine specific DNA methylase
2-C20-4_mwp_bin_8_1510	2539.47	3088	3399	-
2-C20-4_mwp_bin_8_1511	1765.4	3400	3603	-
2-C20-4_mwp_bin_8_1512	0	3	110	-
2-C20-4_mwp_bin_8_1513	569.993	1024	2055	+	K07001	COG1752	patatin family phospholipase
2-C20-4_mwp_bin_8_1514	566.294	2325	3497	-	None	NOG252525	hypothetical protein
2-C20-4_mwp_bin_8_1515	434.532	1	1851	-
2-C20-4_mwp_bin_8_1516	565.039	1869	2732	-	None	COG0714	ATPase associated with various cellular activities AAA_5
2-C20-4_mwp_bin_8_1517	525.461	2893	3387	-	K11690	COG1593	hypothetical protein
2-C20-4_mwp_bin_8_1518	379.897	3	476	-	K02836	COG1186	peptide chain release factor 2
2-C20-4_mwp_bin_8_1519	802.216	700	3228	-	K03070	COG0653	preprotein translocase, SecA subunit; Part of the Sec protein translocase complex. Interacts [...]
2-C20-4_mwp_bin_8_1520	99.5419	3	203	+
2-C20-4_mwp_bin_8_1521	723.45	413	1474	+	None	COG1063	Alcohol dehydrogenase zinc-binding domain protein
2-C20-4_mwp_bin_8_1522	911.214	1634	2665	+	K00008	COG1063	alcohol dehydrogenase
2-C20-4_mwp_bin_8_1523	215.47	2756	3145	+	None	COG5496	hypothetical protein
2-C20-4_mwp_bin_8_1524	152.631	2	604	-
2-C20-4_mwp_bin_8_1525	472.801	731	2008	-
2-C20-4_mwp_bin_8_1526	287.993	2104	2895	-	K02528	COG0030	dimethyladenosine transferase; Specifically dimethylates two adjacent adenosines (A1518 and [...]
2-C20-4_mwp_bin_8_1527	3323.35	3	179	+
2-C20-4_mwp_bin_8_1528	2446.12	193	2088	-	K03738	COG2414	Aldehyde ferredoxin oxidoreductase
2-C20-4_mwp_bin_8_1529	735.334	2101	2334	-
2-C20-4_mwp_bin_8_1530	21048.3	2395	2844	-
2-C20-4_mwp_bin_8_1531	739.423	1	1380	+	K02433	COG0154	aspartyl/glutamyl-tRNA amidotransferase subunit A; Furnishes a means for formation of correc [...]
2-C20-4_mwp_bin_8_1532	459.38	1377	2822	+	K02434	COG0064	aspartyl/glutamyl-tRNA(Asn/Gln) amidotransferase subunit B
2-C20-4_mwp_bin_8_1533	523.697	2	895	+	None	COG3391	NHL repeat containing protein
2-C20-4_mwp_bin_8_1534	427.579	951	1811	+	K06990	COG1355	dioxygenase
2-C20-4_mwp_bin_8_1535	283.298	1926	2264	+	None	COG1504	hypothetical protein
2-C20-4_mwp_bin_8_1536	566.146	2	2284	-	K04744
2-C20-4_mwp_bin_8_1537	203.784	2422	2637	-
2-C20-4_mwp_bin_8_1538	539.896	1	1386	+	K03696	COG0542	ATPase
2-C20-4_mwp_bin_8_1539	605.118	1402	2631	+	K04485	COG1066	DNA repair protein RadA; May play a role in the repair of endogenous alkylation damage (By s [...]
2-C20-4_mwp_bin_8_1540	0	2	160	+
2-C20-4_mwp_bin_8_1541	615.372	332	1534	+	K00927	COG0126	phosphoglycerate kinase
2-C20-4_mwp_bin_8_1542	496.131	1562	2053	-	K09122	COG1656	protein of unknown function DUF82
2-C20-4_mwp_bin_8_1543	74.1034	2424	2585	+
2-C20-4_mwp_bin_8_1544	398.783	3	584	+	K02897	COG1825	50S ribosomal protein L25/general stress protein Ctc; This is one of the proteins that binds [...]
2-C20-4_mwp_bin_8_1545	733.275	767	1339	+	K01056	COG0193	peptidyl-tRNA hydrolase; The natural substrate for this enzyme may be peptidyl- tRNAs which [...]
2-C20-4_mwp_bin_8_1546	485.411	1517	2497	+	K00965	COG1085	galactose-1-phosphate uridylyltransferase
2-C20-4_mwp_bin_8_1547	0	2	109	-
2-C20-4_mwp_bin_8_1548	628.156	675	2222	+	K01951	COG0519	GMP synthase
2-C20-4_mwp_bin_8_1549	665.042	29	1087	-	K02669	COG2805	twitching motility protein
2-C20-4_mwp_bin_8_1550	1065.36	1313	1774	-	None	COG2804	general secretion pathway protein E
2-C20-4_mwp_bin_8_1551	26.6772	2050	2199	-
2-C20-4_mwp_bin_8_1552	76.9536	1	156	+
2-C20-4_mwp_bin_8_1553	1540.84	157	678	+	None	COG1335	isochorismatase hydrolase
2-C20-4_mwp_bin_8_1554	1201.36	714	1619	+	K07001	COG1752	alpha-beta hydrolase family esterase
2-C20-4_mwp_bin_8_1555	435.547	1627	1920	-	None	NOG81816	hypothetical protein
2-C20-4_mwp_bin_8_1556	161.68	3	200	-
2-C20-4_mwp_bin_8_1557	565.755	511	1479	-	K00948	COG0462	ribose-phosphate pyrophosphokinase
2-C20-4_mwp_bin_8_1558	525.849	1528	2151	-	K04042	COG1207	UDP-N-acetylglucosamine pyrophosphorylase; Catalyzes the last two sequential reactions in th [...]
2-C20-4_mwp_bin_8_1559	643.627	1	1803	-	K01876	COG0173	aspartyl-tRNA synthetase
2-C20-4_mwp_bin_8_1560	590.245	1	861	+	K07462	COG0608	single-stranded-DNA-specific exonuclease RecJ
2-C20-4_mwp_bin_8_1561	385.509	876	1394	+	K00759	COG0503	adenine phosphoribosyltransferase; Catalyzes a salvage reaction resulting in the formation o [...]
2-C20-4_mwp_bin_8_1562	313.255	1701	2096	+	K00951	COG0317	guanosine polyphosphate pyrophosphohydrolases/synthetases; In eubacteria ppGpp (guanosine 3' [...]
2-C20-4_mwp_bin_8_1563	1914.74	3	560	+	K03427	COG0286	N-6 DNA methylase
2-C20-4_mwp_bin_8_1564	1462.54	551	1825	+	K01154	COG0732	restriction modification system DNA specificity domain
2-C20-4_mwp_bin_8_1565	793.107	1822	2043	+	K01153	COG0610	HsdR family type I site-specific deoxyribonuclease
2-C20-4_mwp_bin_8_1566	240.992	1	714	-	K03090	COG1191	SigF
2-C20-4_mwp_bin_8_1567	670.232	787	1998	-	K02653	COG1459	type IV pilus assembly protein PilC
2-C20-4_mwp_bin_8_1568	599.394	36	509	+	K02992	COG0049	30S ribosomal protein S7; One of the primary rRNA binding proteins, it binds directly to 16S [...]
2-C20-4_mwp_bin_8_1569	362.361	713	1993	+	K02355	COG0480	translation elongation factor G; This protein promotes the GTP-dependent translocation of th [...]
2-C20-4_mwp_bin_8_1570	278.799	359	1090	+	None	NOG74393	hypothetical protein
2-C20-4_mwp_bin_8_1571	569.74	1092	1688	+
2-C20-4_mwp_bin_8_1572	644.246	607	1929	-	K02314	COG0305	primary replicative DNA helicase
2-C20-4_mwp_bin_8_1573	3285.78	194	1585	-	K03312	COG0786	hypothetical protein
2-C20-4_mwp_bin_8_1574	14046.7	2	244	-
2-C20-4_mwp_bin_8_1575	3486.44	476	910	-
2-C20-4_mwp_bin_8_1576	0	924	1046	-
2-C20-4_mwp_bin_8_1577	1830.18	1049	1306	-
2-C20-4_mwp_bin_8_1578	1159.88	1527	1802	-
2-C20-4_mwp_bin_8_1579	465.687	594	1796	-	None	COG2206	diguanylate cyclase and metal dependent phosphohydrolase
2-C20-4_mwp_bin_8_1580	0	2	91	+
2-C20-4_mwp_bin_8_1581	479.623	377	1786	+	K07003	COG1033	MMPL domain-containing protein
2-C20-4_mwp_bin_8_1582	809.845	3	1766	+	K01972	COG0272	DNA ligase, NAD-dependent; DNA ligase that catalyzes the formation of phosphodiester linkage [...]
2-C20-4_mwp_bin_8_1583	0	1	102	-
2-C20-4_mwp_bin_8_1584	1337.38	313	1449	-	K00865	COG1929	glycerate kinase
2-C20-4_mwp_bin_8_1585	389.309	3	629	+	K01883	COG0215	cysteinyl-tRNA synthetase
2-C20-4_mwp_bin_8_1586	246.543	644	1276	+	K03091	COG1595	RNA polymerase factor sigma-70
2-C20-4_mwp_bin_8_1587	0	1635	1706	+
2-C20-4_mwp_bin_8_1588	391.266	2	226	+
2-C20-4_mwp_bin_8_1589	757.568	223	1701	+
2-C20-4_mwp_bin_8_1590	362.56	38	931	-	K03769	COG0760	PpiC-type peptidyl-prolyl cis-trans isomerase
2-C20-4_mwp_bin_8_1591	423.448	1322	1699	+	K01972	COG0272	DNA ligase; DNA ligase that catalyzes the formation of phosphodiester linkages between 5'-ph [...]
2-C20-4_mwp_bin_8_1592	585.598	3	1109	-	K00283	COG1003	glycine dehydrogenase subunit 2; The glycine cleavage system catalyzes the degradation of gl [...]
2-C20-4_mwp_bin_8_1593	379.948	1122	1616	-	K00282	COG0403	glycine dehydrogenase subunit 1; The glycine cleavage system catalyzes the degradation of gl [...]
2-C20-4_mwp_bin_8_1594	304.883	3	527	-	None	COG3601	predicted membrane protein
2-C20-4_mwp_bin_8_1595	189.13	1203	1604	-	K08309	COG0741	lytic murein transglycosylase
2-C20-4_mwp_bin_8_1596	651.421	196	582	+	K02437	COG0509	glycine cleavage system protein H
2-C20-4_mwp_bin_8_1597	588.711	608	1579	+	K00282	COG0403	glycine dehydrogenase subunit 1; The glycine cleavage system catalyzes the degradation of gl [...]
2-C20-4_mwp_bin_8_1598	487.172	3	1538	+	K03581	COG0507	RecD/TraA family helicase
2-C20-4_mwp_bin_8_1599	729.456	1	192	+
2-C20-4_mwp_bin_8_1600	959.26	326	1468	-	None	COG1479	hypothetical protein
2-C20-4_mwp_bin_8_1601	390.959	178	525	-	None	COG2361	hypothetical protein
2-C20-4_mwp_bin_8_1602	993.301	522	803	-	K07075	COG1669	hypothetical protein
2-C20-4_mwp_bin_8_1603	548.681	848	1270	-
2-C20-4_mwp_bin_8_1604	82.0838	1263	1457	-
2-C20-4_mwp_bin_8_1605	500.687	3	1025	+
2-C20-4_mwp_bin_8_1606	5789.53	83	505	+
2-C20-4_mwp_bin_8_1607	194.016	521	685	+
2-C20-4_mwp_bin_8_1608	568.126	928	1251	+
2-C20-4_mwp_bin_8_1609	4198.38	1241	1423	+
2-C20-4_mwp_bin_8_1610	247.011	2	568	-	K01934	COG0212	5-formyltetrahydrofolate cyclo-ligase family protein
2-C20-4_mwp_bin_8_1611	0	1291	1419	-	None	COG0173	aspartyl-tRNA synthetase
2-C20-4_mwp_bin_8_1612	400.63	169	1017	-	K10563	COG0266	formamidopyrimidine-DNA glycosylase; Involved in base excision repair of DNA damaged by oxid [...]
2-C20-4_mwp_bin_8_1613	670.997	3	986	+	K01251	COG0499	S-adenosyl-L-homocysteine hydrolase
2-C20-4_mwp_bin_8_1614	1314.25	3	206	-
2-C20-4_mwp_bin_8_1615	2515.28	607	816	+
2-C20-4_mwp_bin_8_1616	609.14	1	1281	+	K03043	COG0085	DNA-directed RNA polymerase subunit beta; DNA-dependent RNA polymerase catalyzes the transcr [...]
2-C20-4_mwp_bin_8_1617	381.103	3	233	+
2-C20-4_mwp_bin_8_1618	317.586	239	553	-	K07171
2-C20-4_mwp_bin_8_1619	273.201	555	803	-
2-C20-4_mwp_bin_8_1620	888.115	2	1186	-	K03696	COG0542	ATPase AAA-2 domain protein
2-C20-4_mwp_bin_8_1621	0	1190	1258	-
2-C20-4_mwp_bin_8_1622	426.836	2	826	-	K03657	COG0210	ATP-dependent DNA helicase PcrA
2-C20-4_mwp_bin_8_1623	244.372	855	1247	-
2-C20-4_mwp_bin_8_1624	269.986	1	1245	-	K07133	COG1373	Predicted ATPase, AAA superfamily
2-C20-4_mwp_bin_8_1625	921.418	1	912	-	None	COG4756	cation transporter
2-C20-4_mwp_bin_8_1626	820.578	3	1187	+	K01893	COG0017	asparaginyl-tRNA synthetase
2-C20-4_mwp_bin_8_1627	472.761	2	238	-	K02433	COG0154	glutamyl-tRNA(Gln) amidotransferase, A subunit
2-C20-4_mwp_bin_8_1628	149.719	515	808	-	K02435	COG0721	aspartyl/glutamyl-tRNA amidotransferase subunit C; Allows the formation of correctly charged [...]
2-C20-4_mwp_bin_8_1629	472.409	1044	1187	-
2-C20-4_mwp_bin_8_1630	395.061	1	942	+	K02662	COG4972	pili assembly protein
2-C20-4_mwp_bin_8_1631	219.265	951	1169	+
2-C20-4_mwp_bin_8_1632	4566.71	139	1101	+	K00571	COG2189	site-specific DNA-methyltransferase
2-C20-4_mwp_bin_8_1633	997.655	2	1096	+	K01939	COG0104	adenylosuccinate synthetase; Plays an important role in the de novo pathway of purine nucleo [...]
2-C20-4_mwp_bin_8_1634	422.185	221	874	+	K07025	COG1011	hydrolase related to 2-haloalkanoic acid dehalogenase
2-C20-4_mwp_bin_8_1635	0	913	1038	-
2-C20-4_mwp_bin_8_1636	488.382	277	1038	-
2-C20-4_mwp_bin_8_1637	483.413	3	449	-
2-C20-4_mwp_bin_8_1638	559.807	446	1024	-
2-C20-4_mwp_bin_8_1639	521.946	52	1017	-	K00971	COG0836	Mannose-1-phosphate guanylyltransferase (GDP)
2-C20-8_mwp_bin.22_1	0	1	60	-
2-C20-8_mwp_bin.22_2	594.303	974	2005	+	K07001	COG1752	patatin family phospholipase
2-C20-8_mwp_bin.22_3	709.755	2275	4023	-	None	NOG252525	hypothetical protein
2-C20-8_mwp_bin.22_4	801.324	4271	5464	-	None	COG0438	glycosyl transferase group 1
2-C20-8_mwp_bin.22_5	646.46	5468	6670	-
2-C20-8_mwp_bin.22_6	151.437	6667	7395	-
2-C20-8_mwp_bin.22_7	513.669	7471	8067	-	K00655	COG0204	phospholipid/glycerol acyltransferase
2-C20-8_mwp_bin.22_8	987.745	8401	8934	-	None	COG2110	appr-1-p processing domain-containing protein
2-C20-8_mwp_bin.22_9	342.481	9229	9579	+	K03892	COG0640	transcriptional regulator, ArsR family
2-C20-8_mwp_bin.22_10	303.74	9603	10652	+	K07089	COG0701	hypothetical protein
2-C20-8_mwp_bin.22_11	262.491	10667	10909	+	None	COG0526	hypothetical protein
2-C20-8_mwp_bin.22_12	382.131	10906	11226	+	None	COG0599	hypothetical protein
2-C20-8_mwp_bin.22_13	698.313	11507	12040	-	K03523	COG1268	biotin synthesis protein Y
2-C20-8_mwp_bin.22_14	1138.75	12248	13210	-	K03524	COG1654	biotin/acetyl-CoA-carboxylase ligase
2-C20-8_mwp_bin.22_15	1094.36	13314	13721	-
2-C20-8_mwp_bin.22_16	520.744	13784	14419	-	None	COG1428	deoxynucleoside kinase
2-C20-8_mwp_bin.22_17	315.422	14416	15045	-	None	COG1428	deoxynucleoside kinase family protein
2-C20-8_mwp_bin.22_18	416.054	15103	15957	-	K03800	COG0095	biotin/lipoate A/B protein ligase
2-C20-8_mwp_bin.22_19	560.402	16417	18027	-	K06200	COG1966	carbon starvation protein CstA
2-C20-8_mwp_bin.22_20	465.356	18167	18709	-	None	NOG139651	hypothetical protein
2-C20-8_mwp_bin.22_21	267.189	19095	19397	+	None	NOG121089	hypothetical protein
2-C20-8_mwp_bin.22_22	680.588	19369	19833	-	None	COG1833	protein of unknown function DUF123
2-C20-8_mwp_bin.22_23	600.159	19869	20567	-	K06897	COG1237	metallo-beta-lactamase superfamily protein
2-C20-8_mwp_bin.22_24	601.295	20655	21062	-	None	COG0489	iron-sulfur cluster assembly/repair protein
2-C20-8_mwp_bin.22_25	448.45	21034	21312	-	None	COG0489	hypothetical protein
2-C20-8_mwp_bin.22_26	605.939	21560	23470	-	K04759	COG0370	ferrous iron transport protein B
2-C20-8_mwp_bin.22_27	471.785	23467	23700	-	K04758
2-C20-8_mwp_bin.22_28	1286.61	23743	24192	-	None	COG1321	hypothetical protein
2-C20-8_mwp_bin.22_29	768.084	24509	25792	-	K11690	COG1593	TRAP transporter, DctM subunit, putative
2-C20-8_mwp_bin.22_30	707.596	25812	26390	-	None	COG3090	tripartite ATP-independent periplasmic transporter DctQ
2-C20-8_mwp_bin.22_31	477.027	26380	27387	-	None	COG1638	TRAP dicarboxylate transporter-DctP subunit
2-C20-8_mwp_bin.22_32	682.408	27470	28339	-	K20454	COG2513	carboxyvinyl-carboxyphosphonate phosphorylmutase
2-C20-8_mwp_bin.22_33	1483.68	28388	29518	-	K00052	COG0473	3-isopropylmalate dehydrogenase
2-C20-8_mwp_bin.22_34	1481.59	29511	30020	-	K01704	COG0066	3-isopropylmalate dehydratase small subunit; Catalyzes the isomerization between 2-isopropyl [...]
2-C20-8_mwp_bin.22_35	1410.2	30022	31284	-	K01703	COG0065	3-isopropylmalate dehydratase large subunit
2-C20-8_mwp_bin.22_36	133.512	31313	31459	-
2-C20-8_mwp_bin.22_37	334.539	31925	32122	-	K03154
2-C20-8_mwp_bin.22_38	1063.54	32119	34284	-	K03738	COG2414	Aor2
2-C20-8_mwp_bin.22_39	893.696	34450	36129	-	None	COG1757	Na+/H+ antiporter NhaC
2-C20-8_mwp_bin.22_40	682.701	36230	37555	-	None	COG2403	hypothetical protein
2-C20-8_mwp_bin.22_41	605.331	37644	38948	-	K07250	COG0160	4-aminobutyrate aminotransferase and related aminotransferases
2-C20-8_mwp_bin.22_42	1068.02	39213	40457	-	K19064	COG1748	saccharopine dehydrogenase-like protein (NADP+, L-glutamate forming)
2-C20-8_mwp_bin.22_43	869.545	41086	42222	-	None	COG1748	Saccharopine dehydrogenase
2-C20-8_mwp_bin.22_44	832.045	42250	43623	-	K01720	COG2079	MmgE/PrpD
2-C20-8_mwp_bin.22_45	728.59	43856	44983	-	None	COG0473	3-isopropylmalate dehydrogenase
2-C20-8_mwp_bin.22_46	924.849	44987	45490	-	K01704	COG0066	3-isopropylmalate dehydratase, small subunit
2-C20-8_mwp_bin.22_47	800.238	45487	46746	-	K01703	COG0065	3-isopropylmalate dehydratase large subunit; Catalyzes the isomerization between 2-isopropyl [...]
2-C20-8_mwp_bin.22_48	1399.9	46761	47291	-	None	COG3481	metal dependent phosphohydrolase
2-C20-8_mwp_bin.22_49	178.421	47303	47632	-	None	NOG46665	hypothetical protein
2-C20-8_mwp_bin.22_50	593.915	47666	49024	-	None	NOG44341	hypothetical protein
2-C20-8_mwp_bin.22_51	455.748	49105	49863	-	K05799	COG2186	GntR domain protein
2-C20-8_mwp_bin.22_52	618.99	50162	52000	-	K01596	COG1274	Phosphoenolpyruvate carboxykinase [GTP] (pckG)
2-C20-8_mwp_bin.22_53	723.745	52054	53436	-	K01466	COG0044	allantoinase
2-C20-8_mwp_bin.22_54	554.909	53600	54523	-	K00609	COG0540	aspartate carbamoyltransferase catalytic subunit
2-C20-8_mwp_bin.22_55	729.423	54564	55535	-	K00926	COG0549	carbamate kinase-like carbamoyl phosphate synthetase
2-C20-8_mwp_bin.22_56	305.088	55605	56384	-	None	COG1414	transcriptional regulator, IclR family
2-C20-8_mwp_bin.22_57	566.142	56590	57642	-	None	COG3839	ABC transporter related protein
2-C20-8_mwp_bin.22_58	785.566	57644	58405	-	K02050	COG0600	binding-protein-dependent transport systems inner membrane component; Part of a binding-prot [...]
2-C20-8_mwp_bin.22_59	941.517	58402	59412	-	K02051	COG0715	ABC-type nitrate/sulfonate/bicarbonate transport systems periplasmic components-like protein
2-C20-8_mwp_bin.22_60	925.45	59601	60329	-	None	NOG84720	hypothetical protein
2-C20-8_mwp_bin.22_61	861.529	60368	61432	-	None	COG0303	molybdopterin-binding domain-containing protein
2-C20-8_mwp_bin.22_62	669.718	61669	62016	-	K02019	COG2005	molybdenum-binding protein
2-C20-8_mwp_bin.22_63	327.104	62315	62539	-
2-C20-8_mwp_bin.22_64	574.988	62569	63720	-	None	COG0520	cysteine desulfurase family protein
2-C20-8_mwp_bin.22_65	1428.2	63747	63959	-
2-C20-8_mwp_bin.22_66	1110.46	63956	65053	-	K07112	NOG73368	hypothetical protein
2-C20-8_mwp_bin.22_67	1172.23	65058	65846	-	K07402	COG1975	protein of unknown function DUF182
2-C20-8_mwp_bin.22_68	857.727	65936	66733	-	K07402	COG1975	hypothetical protein
2-C20-8_mwp_bin.22_69	1112.63	66730	67353	-	K07141	COG2068	hypothetical protein
2-C20-8_mwp_bin.22_70	802.673	67350	68162	-	None	NOG68692	hypothetical protein
2-C20-8_mwp_bin.22_71	1134.42	68239	70539	-	None	COG1529	xanthine dehydrogenase, molybdenum binding subunit apoprotein
2-C20-8_mwp_bin.22_72	1013.2	70759	71235	-	K03518	COG2080	2Fe-2S iron-sulfur cluster binding domain-containing protein
2-C20-8_mwp_bin.22_73	649.728	71356	72231	-	K03519	COG1319	aerobic-type carbon monoxide dehydrogenase, middle subunit CoxM/CutM - like protein
2-C20-8_mwp_bin.22_74	663.467	72327	72803	-	None	COG2080	putative iron-sulphur cluster carbon monooxide dehydrogenase subunit
2-C20-8_mwp_bin.22_75	877.73	72807	73706	-	K03519	COG1319	aerobic-type carbon monoxide dehydrogenase, middle subunit CoxM/CutM - like protein
2-C20-8_mwp_bin.22_76	810.588	73690	76083	-	None	COG1529	aerobic-type carbon monoxide dehydrogenase, large subunit CoxL/CutL-like protein
2-C20-8_mwp_bin.22_77	922.233	76145	76825	-	K22224	COG1042	acetyl-CoA synthetase I (NDP forming), beta subunit
2-C20-8_mwp_bin.22_78	558.976	76855	77565	-	K01996	COG0410	ABC-type branched-chain amino acid transport system, ATPase component
2-C20-8_mwp_bin.22_79	811.219	77543	78292	-	K01995	COG0411	ABC transporter related
2-C20-8_mwp_bin.22_80	1153.19	78285	79286	-	K01998	COG4177	inner-membrane translocator
2-C20-8_mwp_bin.22_81	726.582	79286	80146	-	K01997	COG0559	inner-membrane translocator
2-C20-8_mwp_bin.22_82	580.533	80350	81621	-	K01999	COG0683	extracellular ligand-binding receptor
2-C20-8_mwp_bin.22_83	867.156	81883	83223	-	None	COG1042	acyl-CoA synthetase (NDP forming), large subunit
2-C20-8_mwp_bin.22_84	867.828	83220	83807	-	K00180	COG1014	hypothetical protein
2-C20-8_mwp_bin.22_85	579.465	83797	85680	-	K00179	COG4231	Indolepyruvate: ferredoxin oxidoreductase (IOR), subunit alpha
2-C20-8_mwp_bin.22_86	582.01	85772	86437	-	K02029	COG0765	polar amino acid ABC transporter, inner membrane subunit; Part of a binding-protein-dependen [...]
2-C20-8_mwp_bin.22_87	952.451	86449	87213	-	K02028	COG1126	ABC transporter related
2-C20-8_mwp_bin.22_88	781.894	87219	87902	-	K02029	COG0765	polar amino acid ABC transporter, inner membrane subunit; Part of a binding-protein-dependen [...]
2-C20-8_mwp_bin.22_89	907.554	88009	88773	-	K02030	COG0834	extracellular solute-binding protein
2-C20-8_mwp_bin.22_90	888.205	88955	89755	-	K16203	COG2362	putative amino acid amidase
2-C20-8_mwp_bin.22_91	499.894	89927	90829	-	K01916	COG0171	NH(3)-dependent NAD(+) synthetase, putative
2-C20-8_mwp_bin.22_92	480.794	90918	91514	-
2-C20-8_mwp_bin.22_93	427.898	91602	92891	-	K07133	COG1373	ATPase
2-C20-8_mwp_bin.22_94	584.855	93475	93948	-	None	NOG19549	hypothetical protein
2-C20-8_mwp_bin.22_95	45.4312	93972	94133	-
2-C20-8_mwp_bin.22_96	400.784	94130	94735	-	None	NOG46999	hypothetical protein
2-C20-8_mwp_bin.22_97	294.026	95338	95604	-
2-C20-8_mwp_bin.22_98	339.284	95597	95878	-
2-C20-8_mwp_bin.22_99	0	96455	96571	-
2-C20-8_mwp_bin.22_100	565.698	96598	97872	-	K01875	COG0172	seryl-tRNA synthetase; Catalyzes the attachment of serine to tRNA(Ser). Is also able to amin [...]
2-C20-8_mwp_bin.22_101	863.192	98025	99482	-	K14415	COG1690	hypothetical protein
2-C20-8_mwp_bin.22_102	460.711	99621	100046	-	None	COG1371	hypothetical protein
2-C20-8_mwp_bin.22_103	1366.11	100576	101604	+	None	NOG06353	Integrase catalytic region
2-C20-8_mwp_bin.22_104	306.66	101666	101833	+
2-C20-8_mwp_bin.22_105	739.401	102191	103411	-	K01866	COG0162	Tyrosyl-tRNA synthetase; Catalyzes the attachment of tyrosine to tRNA(Tyr) in a two-step rea [...]
2-C20-8_mwp_bin.22_106	347.548	103711	104190	-	None	COG4708	transporter
2-C20-8_mwp_bin.22_107	504.381	104611	106755	+	K05366	COG0744	penicillin-binding protein, 1A family
2-C20-8_mwp_bin.22_108	546.891	106778	109159	-	K07456	COG1193	MutS2 family protein
2-C20-8_mwp_bin.22_109	680.033	109196	109765	-
2-C20-8_mwp_bin.22_110	0	109820	109924	-
2-C20-8_mwp_bin.22_111	770.369	109934	112366	-	K01890	COG0073	phenylalanyl-tRNA synthetase subunit beta
2-C20-8_mwp_bin.22_112	788.899	112662	113681	-	K01889	COG0016	phenylalanyl-tRNA synthetase subunit alpha
2-C20-8_mwp_bin.22_113	371.085	114052	114408	-	K02887	COG0292	ribosomal protein L20; Binds directly to 23S ribosomal RNA and is necessary for the in vitro [...]
2-C20-8_mwp_bin.22_114	792.981	114511	114708	-	K02916	NOG87922	ribosomal protein L35
2-C20-8_mwp_bin.22_115	470.832	114742	115236	-	K02520	COG0290	translation initiation factor IF-3; IF-3 binds to the 30S ribosomal subunit and shifts the e [...]
2-C20-8_mwp_bin.22_116	645.736	115516	117426	-	K01868	COG0441	threonyl-tRNA synthetase
2-C20-8_mwp_bin.22_117	267.135	118677	119126	-	K03111	COG0629	single-strand binding protein
2-C20-8_mwp_bin.22_118	747.976	119185	121680	-	K01869	COG0495	leucyl-tRNA synthetase
2-C20-8_mwp_bin.22_119	535.871	122310	123188	-	None	NOG236449	hypothetical protein
2-C20-8_mwp_bin.22_120	0	123447	123539	-
2-C20-8_mwp_bin.22_121	967.509	123687	125783	-	K02355	COG0480	translation elongation factor 2 (EF-2/EF-G)
2-C20-8_mwp_bin.22_122	404.607	126115	126975	-	K03644	COG0320	lipoyl synthase
2-C20-8_mwp_bin.22_123	1070.52	126979	127803	-
2-C20-8_mwp_bin.22_124	1050	127839	128831	-	K00384	COG0492	thioredoxin reductase
2-C20-8_mwp_bin.22_125	252.395	129052	129780	-	K03753	COG1763	molybdopterin-guanine dinucleotide biosynthesis protein b related
2-C20-8_mwp_bin.22_126	684.995	224	2773	+	K03070	COG0653	preprotein translocase, SecA subunit; Part of the Sec protein translocase complex. Interacts [...]
2-C20-8_mwp_bin.22_127	510.227	2997	4049	+	K02836	COG1186	hypothetical protein
2-C20-8_mwp_bin.22_128	447.454	4080	4874	+	K03521	COG2086	electron transfer flavoprotein subunit beta
2-C20-8_mwp_bin.22_129	633.304	4890	6086	+	K03522	COG2025	Electron transfer flavoprotein alpha/beta-subunit
2-C20-8_mwp_bin.22_130	172.16	6319	6717	+
2-C20-8_mwp_bin.22_131	543.87	6780	7406	+	K01500	COG3404	methenyltetrahydrofolate cyclohydrolase
2-C20-8_mwp_bin.22_132	394.308	7952	9382	+	None	COG4690	cytosol non-specific dipeptidase
2-C20-8_mwp_bin.22_133	0	9530	9646	+
2-C20-8_mwp_bin.22_134	325.98	9716	10588	+	None	COG1737	SIS domain-containing protein
2-C20-8_mwp_bin.22_135	412.902	10671	12500	+	K01843	COG1509	putative UPF0069 protein
2-C20-8_mwp_bin.22_136	802.283	12639	13589	+	K07080	COG2358	TRAP transporter solute receptor, TAXI family
2-C20-8_mwp_bin.22_137	325.192	13589	14101	+
2-C20-8_mwp_bin.22_138	445.606	14098	16101	+	None	COG4666	TRAP transporter, 4TM/12TM fusion protein
2-C20-8_mwp_bin.22_139	422.387	16778	17776	+	None	COG1725	regulatory protein GntR HTH
2-C20-8_mwp_bin.22_140	456.672	17773	18003	+	K00176	NOG123448	ferridoxin
2-C20-8_mwp_bin.22_141	992.843	18008	19156	+	K00174	COG0674	pyruvate:ferredoxin oxidoreductase and related 2-oxoacid:ferredoxin oxidoreductases, alpha subunit
2-C20-8_mwp_bin.22_142	820.724	19153	19980	+	K00175	COG1013	2-oxoglutarate ferredoxin oxidoreductase subunit beta
2-C20-8_mwp_bin.22_143	1010.18	19980	20540	+	K00177	COG1014	2-oxoglutarate ferredoxin oxidoreductase, gamma subunit
2-C20-8_mwp_bin.22_144	602.133	20593	21798	+	K00925	COG0282	acetate kinase
2-C20-8_mwp_bin.22_145	717.686	21839	22696	+	K00528	COG0543	ferredoxin-NADP(+) reductase subunit alpha
2-C20-8_mwp_bin.22_146	1112.64	22696	24126	+	K00266	COG0493	NADPH-dependent glutamate synthase beta chain and related oxidoreductase
2-C20-8_mwp_bin.22_147	904.237	24251	25555	+	K00261	COG0334	glutamate dehydrogenase
2-C20-8_mwp_bin.22_148	399.794	25715	26524	+	None	NOG08064	hypothetical protein
2-C20-8_mwp_bin.22_149	553.449	26695	28374	+	K01848	COG1884	methylmalonyl-CoA mutase, large subunit
2-C20-8_mwp_bin.22_150	384.1	28392	28787	+	K01849	COG2185	cobalamin B12-binding domain-containing protein
2-C20-8_mwp_bin.22_151	907.484	28980	29936	+	K07588	COG1703	LAO/AO transport system ATPase
2-C20-8_mwp_bin.22_152	399.794	29936	30340	+	K05606	COG0346	methylmalonyl-CoA epimerase
2-C20-8_mwp_bin.22_153	718.495	30363	31919	+	K01604	COG4799	Acetyl-CoA carboxylase alpha subunit
2-C20-8_mwp_bin.22_154	540.881	32297	32677	+
2-C20-8_mwp_bin.22_155	746.652	32700	33113	+	K23351	COG1038	biotin carboxyl carrier protein
2-C20-8_mwp_bin.22_156	826.531	33133	34251	+	K20509	COG1883	sodium ion-translocating decarboxylase, beta subunit
2-C20-8_mwp_bin.22_157	415.002	34572	36575	+	None	NOG09683	hypothetical protein
2-C20-8_mwp_bin.22_158	378.593	36578	37711	+	None	COG2327	polysaccharide pyruvyl transferase
2-C20-8_mwp_bin.22_159	363.449	37733	38407	+	K09812	COG2884	cell division ATP-binding protein
2-C20-8_mwp_bin.22_160	765.092	38409	39293	+	K09811	COG2177	protein of unknown function DUF214
2-C20-8_mwp_bin.22_161	653.804	39286	40497	+	None	COG0739	Peptidase M23
2-C20-8_mwp_bin.22_162	909.551	40534	41709	+	K03797	COG0793	carboxyl-terminal protease
2-C20-8_mwp_bin.22_163	252.232	42029	42952	+	K09798	COG2861	N-acetylmuramoyl-L-alanine amidase
2-C20-8_mwp_bin.22_164	625.736	43157	44638	+	K01885	COG0008	glutamyl-tRNA synthetase; Catalyzes the attachment of glutamate to tRNA(Glu) in a two-step r [...]
2-C20-8_mwp_bin.22_165	350.469	45166	45648	+	K03624	COG0782	transcription elongation factor GreA; Necessary for efficient RNA polymerase transcription e [...]
2-C20-8_mwp_bin.22_166	865.724	45645	46667	+	K07566	COG0009	SUA5 superfamily-related protein
2-C20-8_mwp_bin.22_167	501.808	47223	47618	+	K06208	COG4401	chorismate mutase
2-C20-8_mwp_bin.22_168	764.176	47615	48667	+	K03856	COG2876	3-deoxy-7-phosphoheptulonate synthase
2-C20-8_mwp_bin.22_169	745.156	48667	49950	+	K00800	COG0128	3-phosphoshikimate 1-carboxyvinyltransferase
2-C20-8_mwp_bin.22_170	631.006	50198	51064	+	K00014	COG0169	shikimate 5-dehydrogenase
2-C20-8_mwp_bin.22_171	1033.41	51227	52375	+	K01736	COG0082	chorismate synthase
2-C20-8_mwp_bin.22_172	413.58	52372	52893	+	K00891	COG0703	shikimate kinase; Catalyzes the specific phosphorylation of the 3-hydroxyl group of shikimic [...]
2-C20-8_mwp_bin.22_173	646.755	52890	54008	+	K01735	COG0337	3-dehydroquinate synthase
2-C20-8_mwp_bin.22_174	839.281	54023	54478	+	K03786	COG0757	3-dehydroquinate dehydratase; Catalyzes a trans-dehydration via an enolate intermediate (By [...]
2-C20-8_mwp_bin.22_175	598.428	54471	55376	+	K04517	COG0287	Prephenate dehydrogenase
2-C20-8_mwp_bin.22_176	373.103	55386	55865	+	K03664	COG0691	SsrA-binding protein; Binds specifically to the ssrA RNA (tmRNA) and is required for stable [...]
2-C20-8_mwp_bin.22_177	791.982	56373	58085	+	K01886	COG0008	glutaminyl-tRNA synthetase
2-C20-8_mwp_bin.22_178	31.4524	58422	58577	+
2-C20-8_mwp_bin.22_179	485.916	58660	59694	+	None	COG0628	hypothetical protein
2-C20-8_mwp_bin.22_180	746.227	59705	61213	+	K01448	COG0860	N-acetylmuramoyl-L-alanine amidase
2-C20-8_mwp_bin.22_181	275.208	61224	61847	+	None	NOG82297	Lipoprotein LpqB, GerMN domain protein
2-C20-8_mwp_bin.22_182	550.416	61889	62356	+	K09775	COG1963	hypothetical protein
2-C20-8_mwp_bin.22_183	797.096	62475	63305	+	K06442	COG1189	hemolysin A
2-C20-8_mwp_bin.22_184	813.268	63392	63937	+	None	NOG227230	hypothetical protein
2-C20-8_mwp_bin.22_185	1374.18	63934	64806	+	K00858	COG0061	ATP-NAD/AcoX kinase
2-C20-8_mwp_bin.22_186	666.218	64905	66620	+	K03631	COG0497	DNA repair protein RecN
2-C20-8_mwp_bin.22_187	659.216	66803	68272	+	None	COG3829	sigma54 specific transcriptional regulator, Fis family
2-C20-8_mwp_bin.22_188	662.319	68640	69728	+	K00929	COG3426	butyrate kinase
2-C20-8_mwp_bin.22_189	578.91	69768	70979	+	K05825	COG1167	multiple substrate aminotransferase
2-C20-8_mwp_bin.22_190	461.164	71178	72092	+	None	COG0280	phosphate butyryltransferase
2-C20-8_mwp_bin.22_191	963.953	72129	73202	+	K00929	COG3426	butyrate kinase
2-C20-8_mwp_bin.22_192	632.069	73199	73885	+	None	NOG13315	hypothetical protein
2-C20-8_mwp_bin.22_193	180.388	73907	74110	+	None	COG1146	4Fe-4S ferredoxin iron-sulfur binding domain protein
2-C20-8_mwp_bin.22_194	473.93	74380	75435	+	K00174	COG0674	3-methyl-2-oxobutanoate dehydrogenase (ferredoxin), alpha subunit
2-C20-8_mwp_bin.22_195	446.649	75485	76231	+	K00175	COG1013	3-methyl-2-oxobutanoate dehydrogenase (ferredoxin), beta subunit
2-C20-8_mwp_bin.22_196	758.701	76232	76771	+	K00177	COG1014	3-methyl-2-oxobutanoate dehydrogenase (ferredoxin), gamma subunit
2-C20-8_mwp_bin.22_197	592.769	77288	78421	+	K01258	COG2195	peptidase T-like protein
2-C20-8_mwp_bin.22_198	420.176	78414	78956	+	K01515	COG0494	NUDIX hydrolase
2-C20-8_mwp_bin.22_199	749.614	79026	80249	+	None	COG1379	conserved hypothetical protein TIGR00375
2-C20-8_mwp_bin.22_200	502.813	80426	82201	+	K02316	COG0358	DNA primase; DNA primase is the polymerase that synthesizes small RNA primers for the Okazak [...]
2-C20-8_mwp_bin.22_201	651.549	82268	83374	+	K03086	COG0568	RNA polymerase, sigma 70 subunit, RpoD family; Sigma factors are initiation factors that pro [...]
2-C20-8_mwp_bin.22_202	195.703	84033	84383	+	None	COG0640	transcriptional regulator
2-C20-8_mwp_bin.22_203	790.273	84416	85486	+	K01990	COG1131	ABC transporter related
2-C20-8_mwp_bin.22_204	827.775	85483	86217	+	K01992	COG0842	ABC-2 type transporter
2-C20-8_mwp_bin.22_205	575.298	86236	87348	+	None	NOG75856	hypothetical protein
2-C20-8_mwp_bin.22_206	423.803	87602	88012	+	None	COG1959	transcriptional regulator, BadM/Rrf2 family
2-C20-8_mwp_bin.22_207	661.56	88014	90149	+	K05601	COG1151	hydroxylamine reductase
[truncated: 10,352 more rows]
